# Supplementary material for: Detection of QTLs for genotype × environment interactions in tomato seeds and seedlings
Source: Plant Cell Environ. 2020 Jun 11;43(8):1973–88. doi: 10.1111/pce.13788 (PMC7496158; doi:10.1111/pce.13788)
Supplement: Supplementary file 2 — TABLE S1 Nutrient conditions of mother plants after flowering. TABLE S2. Average trait values per RIL per phenotype. TABLE S3. Marker data per RIL per SNP. TABLE S4. Value of Coefficient Variation (CV%) per each trait across the tomato Recombinant Inbred Line (RIL) population containing 100 lines. TABLE S5. The ranking of the genotypes for seed germination traits within each maternal environments. TABLE S6. The ranking of the genotypes for seed and seedling traits within each maternal environments. TABLE S7. Correlation and P value of the traits between two nutritional maternal environments: high phosphate and low nitrate. TABLE S8. Significant correlation values between the seed and seedling quality traits in each maternal environment. Low nitrate (LN) and high phosphate (HP). TABLE S9. The characteristics of detected QTLs. The related marker, physical position and the effect of the detected QTLs related to seed, seedling and seed performance traits in tomato RIL population. TABLE S10. The authors declare no conflicts of interest. List of the nutrient solutions with their concentrations used for different growing environments of tomato plants. [file PCE-43-1973-s002.xlsx]

## Sheet: Sup_table_1_Nutrient_conditions
Supplement Table 1. Nutrient conditions of mother plants after flowering.
Maternal Environment	Nitrate	Phosphate
Standard (from Kazmi etal; not used in this study)	14 mM	1.0 mM
Low nitrate	2.4 mM	1.0 mM
High phosphate	14 mM	5.0 mM

## Sheet: Sup_table_2_Phenotypes
rilnr	Gmax Water HP	t50-1 Water HP	u8416-1 Water HP	t10-1 Water HP	AUC Water HP	Gmax Water LN	t50-1 Water LN	u8416-1 Water LN	t10-1 Water LN	AUC Water LN	Gmax NaCl HP	t50-1 NaCl HP	u8416-1 NaCl HP	t10-1 NaCl HP	AUC NaCl HP	Gmax NaCl LN	t50-1 NaCl LN	u8416-1 NaCl LN	t10-1 NaCl LN	AUC NaCl LN	Gmax Mannitol HP	t50-1 Mannitol HP	u8416-1 Mannitol HP	t10-1 Mannitol HP	AUC Mannitol HP	Gmax Mannitol LN	t50-1 Mannitol LN	u8416-1 Mannitol LN	t10-1 Mannitol LN	AUC Mannitol LN	Gmax HT HP	t50-1 HT HP	u8416-1 HT HP	t10-1 HT HP	AUC HT HP	Gmax HT LN	t50-1 HT LN	u8416-1 HT LN	t10-1 HT LN	AUC HT LN	FWR HP	DWR HP	FWSH HP	DWSH HP	SS HP	SW HP	FWR LN	DWR LN	FWSH LN
205	77.3214	0.0263446	0.0314522	0.0451864	121.739	96.0417	0.0303938	0.0670958	0.0409245	158.355	72.1111	0.00933521	0.0132496	0.0147524	62.9675	94.1224	0.0124275	0.0514945	0.0145751	111.274	79.9624	0.0132821	0.0117488	0.0270795	92.0223	98.0149	0.0231434	0.0747411	0.02827	152.651	52.5974	0.0157614	0.0155053	0.0301069	66.4914	57.6793	0.02601	0.0413864	0.0388824	88.6788	0.08135	0.005975	0.1459	0.00985	3.41263	0.00170132	0.077525	0.00575	0.17315
206	100	0.0305763	0.0513225	0.0451182	164.974	100	0.0256608	0.0699589	0.0326724	160.291	95.875	0.0109249	0.0198482	0.0156178	100.081	100	0.00685718	0.0117304	0.0100358	60.9739	90.5515	0.00986264	0.0178703	0.0141122	85.6534	97.2573	0.00676295	0.0139697	0.00928085	51.0929	99.3243	0.0215766	0.0501006	0.028635	149.173	100	0.0211744	0.0669323	0.0260803	150.942	0.069125	0.00495	0.1257	0.007425	3.08057	0.00135479	0.06295	0.00495	0.1181
207	97.9158	0.041033	0.167134	0.0481437	171.759	98.4615	0.0263075	0.133723	0.0299616	159.175	92.5093	0.0153633	0.0456805	0.0191547	123.6	97.9167	0.0129654	0.050108	0.0153809	119.443	97.3333	0.0145228	0.0353426	0.019031	124.737	100	0.012562	0.0454961	0.0150654	118.978	97.2449	0.0324866	0.0942594	0.0406344	162.628	98.3871	0.0266366	0.0762794	0.0335238	158.725	0.058675	0.00375	0.1192	0.0068	3.35275	0.00127408	0.07315	0.0045	0.12445
208	99.0385	0.018376	0.0371119	0.025394	141.234	100	0.0182849	0.0547624	0.022729	143.565	78.3172	0.00654884	0.0107734	0.00970057	40.6293	87.8431	0.00483648	0.00797393	0.0071857	16.5991	78.1452	0.00677328	0.0123511	0.00967862	39.394	86.7761	0.00520778	0.0093398	0.00747032	20.7762	97.5934	0.0157574	0.0415099	0.0201817	130.621	97.2495	0.0177932	0.0540864	0.0221033	138.21	0.0927	0.005225	0.12865	0.0079	2.95354	0.00126104	0.0997	0.006225	0.147025
209	97	0.0251078	0.0543701	0.0338727	152.717	98.2692	0.0198878	0.0543356	0.0252305	145.347	54.5058	0.0106095	0.0239859	0.0141878	54.176	39.0793	0.00842246	0.0253866	0.0104822	35.947	59.5262	0.00895274	0.0181778	0.0123513	50.5077	90.566	0.0108992	0.0322195	0.0136117	96.244	55.9298	0.016105	0.0247347	0.0245628	74.9117	77.0513	0.0127705	0.026787	0.0174615	91.1238	0.093125	0.005	0.146575	0.008075	3.70885	0.00161658	0.110325	0.00535	0.183
210	98.4375	0.0201877	0.0406634	0.0279556	146	100	0.0197415	0.119586	0.0220069	148.349	70	0.00577952	0.00652361	0.0102123	27.3281	53.8889	0.00529227	0.0113035	0.00718275	12.5739	89.915	0.00591572	0.0102338	0.00862884	33.8705	99.0196	0.00741767	0.0170281	0.00986594	62.1186	88.4125	0.0151977	0.0293777	0.0213082	116.065	96.6414	0.0130092	0.0466356	0.0156405	115.188	0.128775	0.007275	0.189975	0.01145	4.08061	0.00187937	0.122925	0.008275	0.229675
211	92.7199	0.024697	0.049443	0.0342393	145.026	98.0887	0.0225259	0.065667	0.0282416	151.382	77.8472	0.00799661	0.0172097	0.0108445	61.4	96.0866	0.0117319	0.0394525	0.0142687	105.867	90.2623	0.00957379	0.0138792	0.0149565	81.381	93.006	0.00873228	0.0172155	0.0121741	75.4278	88.7389	0.0204372	0.0361574	0.0293438	129.604	90.331	0.0201144	0.0360629	0.0289594	131.256	0.077025	0.004275	0.206675	0.009875	3.57107	0.00165346	0.06535	0.003775	0.175525
212	89.3817	0.0222759	0.0298167	0.0361383	131.994	98.2544	0.0253291	0.119302	0.0291468	154.327	86.0546	0.0123226	0.0188729	0.0188207	97.255	94.2063	0.0160368	0.0600232	0.0191219	129.343	83.4434	0.0111763	0.0141395	0.0186231	85.9939	94.5455	0.0140381	0.057359	0.0164774	121.041	71.662	0.0195241	0.0225731	0.0340534	101.732	98.8889	0.0273943	0.0763896	0.0346963	158.146	0.101467	0.0072425	0.1616	0.0108	3.71892	0.0022759	0.1124	0.007175	0.190675
213	96.875	0.0165373	0.0272156	0.0245876	125.586	100	0.0185247	0.0746077	0.021827	145.087	68.9655	0.00823449	0.0153341	0.0117044	46.9785	53.2407	0.00734799	0.0150508	0.0100801	40.2159	66	0.00769494	0.0107469	0.0122479	42.7839	98.8636	0.00907408	0.0296399	0.0111058	86.7018	9.30233	0.0107464	0.0288275	0.0137376	8.53285	24.2943	0.0155034	0.0384352	0.0201875	31.562	0.1018	0.0059	0.2177	0.011	3.71057	0.00169836	0.094425	0.0052	0.216
214	98.7805	0.0177172	0.0338661	0.0249599	138.01	90.882	0.014484	0.0208272	0.0227558	112.645	56.1071	0.00639724	0.0129922	0.00883454	26.4932	45.0729	0.00465203	0.00779341	0.00685642	9.63862	68.7758	0.0070255	0.0106704	0.0107648	42.8423	75.076	0.00681449	0.00968554	0.0106533	39.8362	83.5372	0.0116188	0.0217686	0.016471	89.2509	75.9827	0.00730253	0.0174095	0.0093665	47.4259	0.079825	0.003975	0.1645	0.00865	3.42045	0.0016065	0.094375	0.004775	0.128625
215	90.8371	0.0276923	0.0861117	0.0341983	142.906	98.0392	0.0292912	0.121044	0.0343696	162.376	83.0774	0.0127624	0.0177556	0.0202814	95.2531	100	0.0157493	0.0477942	0.0195705	135.243	83.6601	0.014569	0.0200111	0.0231005	103.673	100	0.0189186	0.0390224	0.0260031	145.176	84.4919	0.0247047	0.0387263	0.0374411	129.807	98.9796	0.0271075	0.0643955	0.0357183	158.14	0.080625	0.005675	0.16175	0.009925	3.27567	0.00181735	0.088275	0.006525	0.167425
216	91.4634	0.0227103	0.0334503	0.0353111	138.083	94.3182	0.0214757	0.0464736	0.029082	142.035	85.7862	0.00881215	0.0168268	0.0124096	70.1865	95.6818	0.0109205	0.0195426	0.01574	98.6125	81.791	0.00809292	0.0122253	0.0124503	58.9165	88.8889	0.00773193	0.014802	0.0108624	59.789	92.8752	0.0242256	0.0349058	0.0378606	142.804	81.0804	0.0165464	0.0156868	0.0322527	102.889	0.124175	0.006825	0.2138	0.0115	3.82837	0.00198557	0.156075	0.009275	0.245975
217	93.772	0.0201348	0.0422276	0.0275305	138.665	92.6968	0.0155779	0.0357021	0.0207346	121.633	67.3445	0.00828073	0.0161829	0.0115754	51.4199	71.1083	0.00709707	0.0127848	0.0102002	41.419	83.1688	0.0091824	0.0167762	0.0130881	72.7741	68.0303	0.00653669	0.0132949	0.0089954	35.0033	53.966	0.0137891	0.0253789	0.0194952	66.7154	9.61725	0.00902436	0.0344401	0.0107299	6.4246	0.117025	0.006325	0.18805	0.009525	4.51661	0.00214235	0.113775	0.00635	0.17605
218	98.75	0.021067	0.0491935	0.0278741	145.596	100	0.0184912	0.0614591	0.0225374	143.353	81.8318	0.00543438	0.0101873	0.00768488	22.0619	87.8368	0.00705369	0.0137883	0.00979986	49.5499	89.7197	0.00713092	0.0160828	0.00952986	50.6929	96.3934	0.00618922	0.0139562	0.00828164	39.653	100	0.0191028	0.0337641	0.0276047	143.303	92.3822	0.0128242	0.0281426	0.0172745	107.89	0.082725	0.005125	0.187075	0.010275	3.39309	0.0015614	0.0924	0.005475	0.212825
219	97.3684	0.0281167	0.112235	0.0331663	156.873	99.0385	0.0246445	0.0594487	0.0322973	155.262	93	0.010904	0.030096	0.013827	98.0696	96.0784	0.00967837	0.0137019	0.015145	87.3093	100	0.013288	0.0419598	0.016371	123.65	98.2759	0.0104718	0.0230848	0.0141072	99.7226	95.9821	0.0265079	0.0617724	0.0351338	153.741	98.9362	0.0299991	0.106234	0.0360488	163.516	0.0903	0.005675	0.1279	0.00765	3.64325	0.00157818	0.10025	0.0066	0.132825
222	98.7179	0.0271312	0.0608743	0.036358	157.667	100	0.0256163	0.105569	0.0300635	160.507	84.807	0.00945525	0.0144854	0.0144124	75.4562	98.1481	0.0132981	0.0278087	0.0182005	118.876	96.0732	0.0113045	0.0173769	0.0172658	101.525	100	0.0120896	0.0351013	0.0151532	114.387	95.7627	0.0216061	0.0422529	0.0300654	143.691	94.881	0.0272797	0.0502467	0.0389142	152.588	0.0732	0.004925	0.1213	0.007725	2.92735	0.00137743	0.1006	0.00615	0.163825
223	84.2816	0.0238875	0.0626503	0.0306539	127.895	100	0.0257695	0.0871349	0.0313242	160.735	69.6844	0.00787931	0.0117847	0.0120931	51.7557	90.625	0.0102766	0.0182194	0.0148458	89.6862	66.1847	0.00848597	0.0141431	0.0125477	52.1569	99.2308	0.0120267	0.02494	0.0164841	113.091	75.9091	0.0169796	0.0339921	0.0231065	100.648	98.0769	0.0218473	0.0450723	0.0300274	149.08	0.082025	0.00555	0.18825	0.009725	3.14364	0.00145516	0.081575	0.00505	0.1608
224	96.474	0.0192558	0.0485999	0.0249151	138.479	100	0.0184936	0.107323	0.0207271	145.283	90.3372	0.00895749	0.0221863	0.0116673	76.5181	100	0.0072922	0.0211054	0.00913185	60.7376	87.3626	0.00798893	0.0125332	0.0121038	61.7151	97.7612	0.00917105	0.0315682	0.0111071	87.5846	88.3695	0.014376	0.0222639	0.0216966	111.34	98.8636	0.0184415	0.0600613	0.0225723	143.399	0.0653	0.003975	0.109875	0.005825	2.43013	0.00106662	0.065925	0.003725	0.11275
225	96.4286	0.0296927	0.0734275	0.0387063	159.604	100	0.0239604	0.148629	0.0266399	158.122	97.3737	0.0129222	0.0312079	0.0169553	117.088	100	0.0109082	0.0381598	0.0131711	107.243	99.2537	0.0121448	0.0210313	0.0175843	112.802	100	0.00895959	0.0369098	0.0104971	87.3412	99.2424	0.0279005	0.0696042	0.03631	162.043	100	0.0224521	0.0684862	0.0278692	154.76	0.081125	0.00475	0.1901	0.009425	3.47456	0.00156296	0.082275	0.004175	0.1956
226	93.4783	0.0197144	0.0440392	0.0264422	135.969	100	0.0161888	0.038421	0.0213573	136.497	64.4444	0.00647291	0.0149612	0.0086019	29.1061	80.2543	0.00552737	0.0118639	0.00749879	22.191	74.3912	0.0073272	0.0174791	0.0096497	44.98	91.1458	0.00669441	0.0143191	0.00908718	45.0849	88.1816	0.0101223	0.0204283	0.0140093	86.2989	100	0.0117029	0.0335285	0.0147171	110.81	0.06685	0.0043	0.099675	0.006325	2.68948	0.00107547	0.0628	0.00395	0.104275
227	96.0526	0.0317732	0.123802	0.0374372	156.234	97.4576	0.0286724	0.141537	0.0327737	160.731	93.2692	0.0114264	0.0383948	0.0139053	102.407	98.3652	0.0155105	0.0494237	0.0190753	130.836	97.3297	0.0111683	0.0220836	0.0154747	102.042	98.9362	0.0130191	0.0236508	0.0186582	118.444	95.8051	0.0265793	0.0526978	0.0369857	153.525	99.1071	0.0245329	0.0768441	0.0302799	154.817	0.101675	0.00585	0.16205	0.00875	3.19659	0.00158457	0.0928	0.00575	0.1773
228	98.8372	0.0192788	0.0439676	0.0256888	144.897	99.1525	0.0189833	0.0419644	0.0254898	144.239	35.5833	0.00481104	0.00819628	0.00705953	6.48555	66.7161	0.00857336	0.00939333	0.0151008	49.6494	38.9583	0.00544975	0.0055888	0.0100681	13.4137	95.2994	0.00800373	0.00860097	0.0145116	67.4992	51.0812	0.0110199	0.0160639	0.0171337	53.2412	92.3442	0.0170558	0.0265158	0.025843	127.145	0.0916	0.0059	0.1312	0.0077	3.07267	0.00146019	0.097975	0.0071	0.10875
229	90.7859	0.0235812	0.0694039	0.0294514	139.999	99	0.022439	0.0837116	0.0267716	152.058	71.48	0.00833399	0.0134733	0.0124664	52.5009	88.4486	0.0104551	0.0369993	0.0125982	91.0128	76.2112	0.00780548	0.0115624	0.0120388	53.3005	97.7273	0.0113708	0.0293362	0.0146445	107.694	47.4359	0.0165086	0.0261711	0.024872	64.9566	95.8261	0.0181965	0.0485014	0.0231984	137.109	0.067675	0.0044	0.1944	0.00995	3.83022	0.00174958	0.08515	0.005425	0.243775
230	74.3582	0.0117423	0.0255413	0.0158628	84.7803	84.5455	0.0106616	0.0204467	0.0149832	86.6754	1.85185	.	.	.	0	.	.	.	.	0	3.84615	0.0073309	0.0300724	0.00861244	2.40432	3.96825	0.00398182	0.0250349	0.00442381	0.00313333	1.85976	.	.	.	0	19.037	0.00653177	0.146872	0.00672687	8.85409	0.089325	0.005375	0.1567	0.009925	3.121	0.00129282	0.0788	0.004525	0.14335
231	88.9995	0.023821	0.0498664	0.032455	136.952	99.0385	0.0254571	0.0874905	0.0308366	158.671	73.3131	0.00963136	0.0140282	0.0150501	66.4932	91.7774	0.0128669	0.0285365	0.017303	110.055	79.8061	0.00987721	0.0168537	0.014477	74.606	97.8261	0.0126238	0.0361167	0.0158945	116.771	85.7407	0.0264407	0.0677126	0.0341904	134.085	97.3684	0.0264584	0.0838184	0.0325699	156.611	0.095875	0.004025	0.11715	0.006925	3.02494	0.00126441	0.085575	0.004575	0.12535
232	100	0.0250478	0.0573438	0.0333482	157.225	89.0873	0.0117865	0.027998	0.0155405	99.1207	48.7578	0.00596785	0.0210324	0.00719378	23.1141	0.980392	.	.	.	0	75.9494	0.00691627	0.0202994	0.0086584	40.9217	37.4097	0.00561258	0.0183839	0.0068577	14.7769	33.0939	0.0109019	0.0256891	0.0143934	31.8564	12.951	0.00781562	0.0731102	0.00837271	8.03347	0.094	0.00553333	0.206967	0.008225	3.97353	0.00168676	0.09405	0.005375	0.215525
233	97.7273	0.0228925	0.0454034	0.031862	148.311	100	0.0210578	0.0750889	0.025342	152.002	71.8411	0.00604265	0.0118448	0.00844031	26.519	79.3662	0.00690328	0.00966658	0.0109437	43.0019	64.15	0.00678922	0.0137783	0.0093672	35.7996	29.1334	0.00500892	0.00929626	0.0071087	5.20627	88.4615	0.0112493	0.0188569	0.0166067	95.3257	82.4301	0.0106681	0.0166386	0.016196	83.5794	0.100375	0.00675	0.1994	0.010925	4.2579	0.00186012	0.105775	0.006275	0.218875
234	81.8796	0.0196492	0.032193	0.0292417	116.374	97.9696	0.0215079	0.0566524	0.0276071	147.475	33.2824	0.0048178	0.00943723	0.00671662	7.14344	85.1431	0.00604252	0.010398	0.00883257	40.702	70.6952	0.00574905	0.0106475	0.00817919	22.712	80.4074	0.00711317	0.0136098	0.0100163	46.7669	81.9244	0.0168184	0.0330796	0.023438	110.056	94.0687	0.0212053	0.0377057	0.0305537	137.021	0.07275	0.0041	0.172225	0.009625	3.64904	0.00161716	0.094875	0.005325	0.2307
235	93.8095	0.0207182	0.03989	0.0285613	136.429	94.5455	0.0215397	0.0708914	0.0263049	144.477	55.15	0.00626912	0.00912324	0.00978286	28.6954	89.7368	0.00850281	0.0171021	0.0117294	71.0758	77.3807	0.00733977	0.0093635	0.0121847	47.3249	76.1304	0.00780906	0.0134526	0.0113711	51.0536	93.5225	0.0186203	0.031808	0.0272826	131.665	81.3953	0.0189161	0.0329346	0.0275326	116.589	0.14915	0.008575	0.2281	0.012225	4.57715	0.00242467	0.1791	0.0103	0.224275
236	98.9583	0.0214244	0.0481312	0.0286508	146.272	100	0.0179433	0.055044	0.0222106	142.438	70.2083	0.00816843	0.0172196	0.0111503	53.5476	86.9895	0.00674892	0.0107815	0.0101512	44.7548	57.8536	0.00752882	0.0142401	0.0106414	36.9948	86.9697	0.00684896	0.0172045	0.0088749	49.0288	62.9093	0.0153376	0.0221955	0.0240048	83.6586	93.75	0.0157135	0.0363965	0.0208603	124.09	0.1037	0.005475	0.18945	0.00965	3.42011	0.00169569	0.10605	0.006775	0.170825
237	94.7013	0.0136776	0.0268664	0.0190387	117.671	81.4394	0.0125555	0.0314235	0.0163305	96.1258	25.4849	0.00491979	0.0139474	0.00620695	2.00711	10.6161	0.00466393	0.00557261	0.00799903	2.05365	23.9179	0.00509161	0.0104486	0.00700171	5.29924	36.8711	0.00667964	0.013814	0.00916715	18.0125	73.1421	0.0109229	0.0210246	0.0153528	77.0171	41.5957	0.00895378	0.0175323	0.0124508	35.8753	0.066325	0.004025	0.2063	0.010525	3.32398	0.00163956	0.0727	0.00395	0.216925
238	85.9395	0.0203119	0.0622492	0.0251058	126.59	97.2456	0.0195103	0.107876	0.0219859	141.439	49.5098	0.00516652	0.016031	0.00639005	18.6788	71.9823	0.00644524	0.0148339	0.00856537	32.1287	58.9443	0.00670758	0.0106112	0.0101203	31.3184	73.8213	0.00809432	0.0211015	0.0104204	57.4934	50.6765	0.0108989	0.0168161	0.0166091	51.9856	31.9807	0.0123292	0.0255863	0.0168987	38.4499	0.086775	0.0054	0.21585	0.01135	4.39394	0.00209231	0.11645	0.0072	0.222875
239	90.5357	0.017856	0.0445066	0.0231585	124.462	100	0.0153605	0.0387801	0.0199333	133.412	18.9474	0.00625615	0.0165599	0.00796382	8.02641	27.3856	0.00626284	0.0125362	0.00869082	10.1268	25.525	0.00713813	0.0167824	0.00944195	13.9471	74.8776	0.00679882	0.0141504	0.00931921	38.5789	21.3132	0.0136984	0.0273053	0.0190307	25.9182	35.5534	0.0112637	0.0305069	0.0143592	38.9005	0.109075	0.005575	0.1392	0.008075	3.47087	0.00161278	0.1072	0.005675	0.14735
240	79.3514	0.0179876	0.0261135	0.0279694	110.901	96.9286	0.0220928	0.0374217	0.032285	146.095	55.7143	0.00681909	0.010603	0.0103601	28.9912	74.7826	0.0114538	0.0184912	0.0169497	80.6885	70.2015	0.0079012	0.0126749	0.0118507	49.6049	77.0498	0.0080048	0.0097793	0.0134003	55.8997	80.8696	0.012859	0.0204822	0.0193452	94.8414	71.5909	0.0116194	0.0140593	0.0197081	75.4721	0.121275	0.0064	0.1748	0.008875	3.6643	0.00176295	0.1248	0.006775	0.245975
241	100	0.0283254	0.0566221	0.0393028	162.031	92.7273	0.0212472	0.0480273	0.0282285	140.41	91.6467	0.00743683	0.0117177	0.0112473	57.6854	56.0714	0.00836997	0.0147113	0.0121394	47.3311	58.4615	0.00745971	0.00793522	0.0136124	38.0791	75.9324	0.00796046	0.0105194	0.0129822	55.0608	86.8495	0.0127641	0.0180315	0.0199853	101.252	97.9592	0.0151637	0.0268419	0.0219411	125.368	0.09425	0.00565	0.124425	0.0068	2.82001	0.00142475	0.063625	0.0039	0.10845
242	89.8235	0.0251615	0.0634113	0.0326586	142.189	84.9161	0.015405	0.0198927	0.0254249	109.383	73.3036	0.0124178	0.0207186	0.0183388	85.9114	64.4142	0.0104375	0.0142394	0.0167877	63.7346	72.4696	0.0100923	0.0146003	0.0158147	71.7461	87.0238	0.0131871	0.0272657	0.0181114	105.298	81.5657	0.0166835	0.0255866	0.0254751	110.277	88.5281	0.0159899	0.0245484	0.0243452	118.383	0.089275	0.005625	0.189575	0.01065	3.50652	0.00181602	0.092875	0.005975	0.202775
243	97.3684	0.0156996	0.0348029	0.0211148	129.554	100	0.0163518	0.0577814	0.0196703	138.08	60.0952	0.00604454	0.0111321	0.00857719	23.5661	85.9699	0.00574941	0.010036	0.00835448	32.3701	71.5345	0.00468185	0.00766963	0.00697103	11.5505	94.3548	0.00641503	0.0128375	0.008847	50.1257	99.2308	0.0115154	0.0335824	0.0144209	110.548	98.9583	0.0166682	0.0785174	0.019169	138.13	0.096925	0.00505	0.18665	0.009975	3.7627	0.00177614	0.093475	0.00545	0.166125
244	76.2422	0.0207493	0.0288864	0.0320072	111.519	100	0.0182846	0.0450152	0.0238575	143.964	13.125	0.00529516	0.0115261	0.00689361	3.21896	29.4146	0.00596136	0.0154574	0.00765685	9.92734	43.6103	0.00886753	0.0181065	0.0121995	36.5627	99.0741	0.00977547	0.0331154	0.0118784	94.6887	25.4268	0.0138494	0.0170438	0.0233753	30.9398	53.8257	0.0129793	0.0269244	0.0177604	64.7152	0.08335	0.0055	0.174625	0.0096	3.89179	0.00168415	0.0822	0.005375	0.156375
245	100	0.030828	0.0668352	0.0417362	164.244	89.3116	0.0153015	0.0256957	0.0225754	116.854	.	.	.	.	.	1.44928	.	.	.	0	.	.	.	.	.	14.4471	0.00689284	0.0219826	0.0084772	6.22362	.	.	.	.	.	28.3493	0.00744238	0.0159294	0.00973381	16.3038	.	.	.	.	.	.	0.071875	0.00455	0.10795
246	95.7179	0.018622	0.0354367	0.0262541	135.237	94.392	0.0166906	0.0484308	0.0209399	129.79	87.9476	0.00789006	0.013148	0.0116729	60.8756	72.3837	0.00631285	0.0114722	0.00904207	31.0255	80.6027	0.00812127	0.0137209	0.0119414	58.0037	90.6102	0.00921888	0.0352372	0.0109582	80.2554	87.8799	0.0116688	0.0231207	0.0162383	97.5893	70.1587	0.0111899	0.0202477	0.0160375	71.8785	0.0828	0.005075	0.171875	0.00975	3.37925	0.00156309	0.089775	0.005775	0.18655
247	87.8205	0.0206131	0.0423432	0.028369	129.731	100	0.0226641	0.0880823	0.0268617	155.309	92.8847	0.00838156	0.0149662	0.0120516	71.5877	100	0.0082983	0.0238785	0.0104281	77.1161	88.001	0.00874307	0.0153857	0.0126502	73.0745	96.5741	0.00883208	0.0265191	0.0110012	81.58	88.6696	0.0129011	0.0148487	0.0225609	102.083	98.8889	0.0140258	0.0566194	0.0165192	126.705	0.1042	0.006275	0.1731	0.008975	3.621	0.00148522	0.08305	0.004675	0.1913
248	98.2143	0.0285522	0.0835578	0.035709	160.182	93.3918	0.0219948	0.076303	0.0266014	143.155	89.8039	0.00927439	0.0163783	0.0132566	80.3703	90.181	0.0104135	0.0226952	0.0140608	90.7494	87.8089	0.00975408	0.0169794	0.0141108	82.1072	91.455	0.00941315	0.0142767	0.0143729	81.0473	100	0.0263448	0.0447926	0.0386391	155.781	98.0769	0.023062	0.0519663	0.0308533	151.356	0.06055	0.003925	0.1307	0.0067	3.2009	0.0013087	0.065925	0.00475	0.1385
249	89.9314	0.018166	0.0451951	0.0236639	124.121	98.1863	0.0185345	0.04208	0.0247515	141.71	76.2175	0.00628493	0.00976169	0.00954307	34.3363	95.8085	0.00625467	0.0104471	0.00924607	40.7229	70.3571	0.00525844	0.00941098	0.00757727	17.9482	90.2338	0.00826794	0.0178904	0.0111965	68.5985	64.7817	0.0136861	0.02303	0.020176	79.5916	75.7576	0.0140477	0.0203026	0.0219918	94.2168	0.11455	0.00665	0.16345	0.01025	3.23853	0.00158973	0.11335	0.0064	0.164025
250	93.6456	0.0396013	0.212383	0.0447984	162.44	99.2857	0.0322875	0.194791	0.0360307	167.74	84.631	0.0111679	0.0231647	0.0153145	90.7633	96.9313	0.0132448	0.0256295	0.0185551	117.079	93.8025	0.0142973	0.0256638	0.0205744	116.938	100	0.0148368	0.0382157	0.0191553	130.835	98.4877	0.0380664	0.107985	0.0479307	169.75	98.8889	0.0372003	0.188836	0.0423659	169.707	0.0997	0.00535	0.160325	0.009275	3.15534	0.00143932	0.0695	0.00495	0.147475
252	.	.	.	.	.	97.3684	0.0153747	0.0346751	0.0205759	129.019	.	.	.	.	.	93.0642	0.00712621	0.0126313	0.0102803	52.7776	.	.	.	.	.	94.133	0.00696366	0.0110893	0.0104798	52.0972	.	.	.	.	.	31.3208	0.0082638	0.0264226	0.010141	24.8928	.	.	.	.	.	.	0.112875	0.00615	0.2105
253	96.1538	0.0212043	0.0554308	0.0272627	143.292	98.9362	0.0116621	0.0334853	0.0146707	110.352	89.3185	0.00624984	0.0152113	0.00818712	37.3691	100	0.00498258	0.0185878	0.00594363	10.4474	84.9234	0.00646558	0.0138023	0.00878543	37.9186	93.3217	0.00565383	0.017481	0.00699807	24.4681	88.7931	0.00920671	0.0221973	0.0120911	78.8716	96.0587	0.00945759	0.0282454	0.0117902	88.1282	0.096	0.004775	0.1758	0.011175	4.27402	0.00184622	0.103825	0.0066	0.1854
254	93.2203	0.0328662	0.0576564	0.0476556	156.387	97.1273	0.0262073	0.085957	0.0320404	153.606	88.3135	0.0111444	0.0183597	0.0165462	92.89	96.8669	0.014181	0.0325035	0.0188029	122.95	93.9252	0.0112803	0.0183681	0.0167686	99.853	98.3871	0.0134069	0.0223957	0.0198022	119.508	95.9452	0.0237066	0.0298527	0.0395895	145.223	92.8283	0.0231804	0.0447163	0.0321473	140.515	0.0635	0.004075	0.15665	0.00895	3.18569	0.00142384	0.052925	0.003175	0.13205
255	98.8095	0.0207153	0.0758061	0.0248128	147.781	99.1935	0.0179464	0.055201	0.0222305	139.467	58.4491	0.00712033	0.0108842	0.0108562	35.4918	49.7259	0.00747569	0.0143815	0.0105032	32.5132	57.4649	0.00695064	0.0087713	0.0115996	32.1816	95.0733	0.00791233	0.0215741	0.0100746	68.582	63.4456	0.0130574	0.0259629	0.0181436	76.3821	89.5597	0.0131262	0.0239119	0.0187176	107.208	0.10995	0.006025	0.14105	0.0082	2.90766	0.00146926	0.097725	0.005425	0.13775
256	90	0.0260027	0.0793081	0.0322798	141.924	99.1935	0.0177065	0.0588771	0.0215908	139.328	90.2636	0.0089683	0.0153442	0.0131383	74.3547	96.25	0.00521678	0.0159313	0.00646006	15.3599	92.9074	0.00842025	0.0167042	0.0117171	72.2332	99.1228	0.0069166	0.0253802	0.00828051	53.8573	74.2593	0.016443	0.0344685	0.0224823	100.789	98.2456	0.0130681	0.0517933	0.0154388	120.607	0.097175	0.00555	0.147375	0.008275	3.99358	0.00162079	0.109475	0.00565	0.13905
257	78.0139	0.0213937	0.038765	0.0306964	113.426	95.7193	0.0187993	0.0339663	0.0267213	135.457	72.5338	0.00884393	0.0138179	0.0134197	58.5176	92.5134	0.0092072	0.0208053	0.0123152	80.0193	72	0.00859978	0.0134929	0.0129896	56.2193	93.5315	0.0100908	0.0385337	0.0119958	91.9252	62.6064	0.0136039	0.017714	0.0223606	75.4738	64.0476	0.0106129	0.0131036	0.0178679	63.0316	.	.	.	.	.	.	0.131625	0.007775	0.1925
258	86.3181	0.0175637	0.0269031	0.0268668	117.333	98.1228	0.0217795	0.0611005	0.0275394	149.748	54.5884	0.00727638	0.0115103	0.0109808	33.1294	92.4376	0.00988946	0.0203875	0.0135027	89.1097	55.814	0.00873531	0.0120757	0.0139677	43.8127	100	0.0104054	0.0228374	0.014036	100.003	42.9762	0.00973192	0.0256053	0.0124625	42.9394	70.9486	0.0131696	0.0212463	0.0197056	80.3302	0.0946	0.0062	0.21295	0.0107	4.61084	0.00229759	0.108175	0.007275	0.198725
259	33.6407	0.0153353	0.0127553	0.0291779	38.6275	71.7043	0.0159465	0.0293777	0.0226709	93.2424	30.2862	0.00575256	0.0148041	0.00739119	10.7996	69.0476	0.00901209	0.0144476	0.0135367	58.3902	38.5236	0.00548204	0.00810924	0.00850957	15.0163	66.5	0.00999064	0.0127417	0.01658	62.1305	9.84848	0.0115203	0.0167235	0.018028	10.623	10.3594	0.0119942	0.0178929	0.0179339	11.2197	0.0346	0.00095	0.0579	0.0051	4.04381	0.00175745	0.053825	0.002975	0.184925
260	94.3396	0.0207707	0.042	0.0287037	140.853	97.0769	0.0200834	0.0806546	0.0236423	139.924	64.9565	0.00823071	0.0116926	0.0129967	48.0977	82.2838	0.00759513	0.00928673	0.0127239	57.0352	85.3175	0.00794949	0.0110986	0.0126124	58.1683	91.2456	0.00669645	0.012135	0.00960814	49.7906	96.7605	0.0201113	0.0302585	0.0309972	141.005	94.2641	0.0177457	0.0408851	0.0235907	130.427	0.0742	0.0041	0.142775	0.008275	2.91017	0.001227	0.090975	0.005625	0.148025
261	82.6087	0.0103362	0.0226948	0.0139412	82.9717	96.6102	0.0123911	0.0338207	0.015768	113.821	44.6429	0.00380635	0.00952401	0.00495166	0.930601	95.5849	0.00509478	0.0111665	0.00683795	18.5011	22.1774	0.00474707	0.0168718	0.00571632	0.648527	85.5525	0.00589423	0.0140035	0.00777426	27.9894	3.125	.	.	.	0	10.0129	0.00710449	0.0301136	0.00830345	3.84527	0.08965	0.0061	0.2051	0.005775	3.80909	0.00176291	0.086925	0.0052	0.16005
262	98.1132	0.0177124	0.0233713	0.0288856	132.64	95.4346	0.0142947	0.0288448	0.0197844	121.733	76.2803	0.00743922	0.0128034	0.0108278	52.7574	85.9091	0.00526238	0.00958678	0.00752913	22.2441	57.8722	0.00621693	0.00929937	0.00956519	24.7286	90.3333	0.00653897	0.013333	0.00901667	43.4144	96.6667	0.0150776	0.0302824	0.0208499	125.001	91.9536	0.0121265	0.0302407	0.0157822	103.565	0.081475	0.004225	0.152275	0.009225	3.02494	0.00119125	0.082375	0.004575	0.1732
263	97.0588	0.033259	0.080312	0.0436746	162.956	99.1228	0.0287469	0.107339	0.03431	163.444	89.3605	0.00929918	0.01909	0.0127767	78.484	91.6084	0.00916208	0.0172009	0.0129571	79.4926	97.8966	0.0113841	0.0285495	0.0147917	107.342	97	0.0121958	0.0446065	0.0146074	113.44	96.6102	0.0259685	0.0395213	0.0397457	151.309	96.875	0.0259365	0.064442	0.0338007	155.367	0.089025	0.005375	0.131475	0.00815	3.92155	0.00148707	0.084525	0.004525	0.1135
264	41.8618	0.0170588	0.0368926	0.0230423	56.7815	8.23413	0.0154903	0.0505751	0.0189603	7.47699	2.94118	0.00402697	0.0230916	0.00451953	0.00474752	2.38095	.	.	.	0	10.7519	0.00560975	0.00998801	0.00809109	3.10923	4.09413	0.0070377	0.0411089	0.00788187	1.42033	1.85185	.	.	.	0	3.40909	.	.	.	0	0.076925	0.00555	0.1264	0.008075	2.97911	0.00136209	0.100575	0.0064	0.1495
265	98.5294	0.0194607	0.0426506	0.0262563	139.134	94.3008	0.0155972	0.0314138	0.0215858	124.736	92.7791	0.00685096	0.0128345	0.00969123	48.8756	82.5405	0.00719547	0.0179562	0.00934159	48.7846	86.1111	0.00693985	0.00993398	0.0109116	47.2243	96.5116	0.00980069	0.0281089	0.0123181	92.3661	74.3577	0.0110985	0.0215993	0.0155373	79.2848	58.6364	0.00734059	0.0265648	0.00874278	35.4456	0.0555	0.003475	0.126925	0.007225	3.1697	0.00130846	0.062175	0.0041	0.141925
266	100	0.0227479	0.0660604	0.0285315	154.654	97.7273	0.0233764	0.19701	0.0252868	153.585	68.3673	0.00664799	0.0144333	0.00899649	50.6089	99.0741	0.0115506	0.0275469	0.015176	109.978	94.4293	0.0124141	0.024259	0.017307	109.656	98.9796	0.0113104	0.0291746	0.0145496	108.021	30.3458	0.00913472	0.0212408	0.0121198	28.6459	80.8824	0.0125278	0.0239739	0.0175851	91.3364	0.098875	0.00615	0.155975	0.0096	4.27294	0.00211427	0.117425	0.00675	0.169175
267	96.5909	0.0190399	0.063728	0.0231631	136.622	97.3982	0.0151994	0.0356431	0.0201092	128.477	77.9988	0.00650932	0.0146768	0.00871211	35.261	93.9489	0.00746047	0.0152029	0.0102798	59.5892	84.0551	0.00594589	0.0141696	0.00783583	34.3473	77.318	0.00620211	0.0138462	0.0083099	34.6253	59.1441	0.0101355	0.0180669	0.0144926	58.8815	55.8438	0.010212	0.0303133	0.012661	59.5214	0.104625	0.00625	0.130975	0.00805	4.04536	0.00174646	0.101925	0.006075	0.1521
268	86.1218	0.0245782	0.0363226	0.0374711	129.825	91.1569	0.0194176	0.0409548	0.0264726	133.236	62.3575	0.0101082	0.0258157	0.0130532	61.4886	59.7222	0.00679726	0.0171185	0.00880828	30.7076	87.7666	0.0111347	0.0148767	0.017789	90.6129	84.898	0.00745134	0.0149076	0.0102379	53.3819	77.2059	0.021772	0.0506284	0.0287821	112.08	83.75	0.0238797	0.0686094	0.0300014	131.465	0.090825	0.00505	0.15545	0.01065	3.27567	0.00146991	0.062875	0.003525	0.100725
269	85.0389	0.0138485	0.0145526	0.0247498	97.4962	74.6855	0.00980066	0.0270406	0.0124355	72.558	21.1538	0.00747822	0.0178195	0.0098555	13.2304	9.77273	0.00374214	0.00976638	0.00481621	0.119217	14.2857	.	.	.	0	45.5303	0.0053252	0.0110997	0.00729079	11.6268	46.1905	0.0133395	0.0560606	0.0155853	56.5869	22.4241	0.00803241	0.0187032	0.0106517	17.2479	.	.	.	.	4.3416	0.0018381	0.14235	0.008275	0.2557
270	98.6111	0.0195374	0.0563107	0.0245193	145.76	100	0.0138774	0.0371971	0.0177435	126.489	37.8013	0.00634991	0.0155611	0.00829025	16.506	41.8506	0.0047925	0.0104246	0.00646275	4.84545	41.353	0.00633846	0.0163624	0.00817021	16.5493	88.2802	0.004793	0.00913962	0.00674802	13.3747	45	0.00990896	0.0212548	0.0134579	43.6998	86.8333	0.00753692	0.0210101	0.0094726	55.8713	0.1011	0.005675	0.142075	0.00825	3.74789	0.00150994	0.103875	0.00555	0.1388
271	97.2201	0.0230867	0.0552099	0.0303914	151.144	99.0196	0.0237358	0.0853862	0.0284737	155.55	92.1905	0.0105469	0.020142	0.0148628	92.7777	53.3125	0.00897744	0.0181974	0.0124026	43.3312	83.1308	0.0106944	0.0233611	0.0143902	85.7386	95.3704	0.0100979	0.024301	0.0132676	92.5677	79.1667	0.0205599	0.0427894	0.0280341	117.915	80.4422	0.0192613	0.0313459	0.0285145	114.121	0.073675	0.004675	0.14165	0.0078	3.51372	0.00149051	0.08135	0.0055	0.126025
272	73.6812	0.0142013	0.0159414	0.0251095	90.34	100	0.0182571	0.0407811	0.0245004	143.324	22.8277	0.00675946	0.0108262	0.0101072	11.8769	53.9032	0.00679418	0.0123933	0.00972302	34.9245	52.3214	0.00618939	0.00875755	0.00979466	22.9635	97.1979	0.00740189	0.0143497	0.0103698	60.404	83.7662	0.0122884	0.0166886	0.0197493	94.5018	98.8636	0.0189302	0.0394162	0.0258401	143.68	0.0825	0.00505	0.1657	0.00895	3.0211	0.00144789	0.1052	0.0059	0.16395
273	95.92	0.0215735	0.0754705	0.0260431	142.773	97.963	0.0136424	0.0441619	0.0167213	123.128	76.9617	0.00652794	0.00986468	0.0100338	41.2431	85.4909	0.00413297	0.00660862	0.00619599	12.7525	90.0794	0.00677513	0.0135129	0.00940803	50.6586	95.614	0.00650288	0.0122918	0.00919603	44.9765	98.4243	0.0189554	0.0438035	0.0251891	142.471	98.8095	0.0152975	0.0472754	0.0189156	132.021	0.071025	0.0047	0.193325	0.00995	3.81607	0.00181706	0.08055	0.004675	0.2294
274	66.92	0.0166046	0.0238315	0.0260773	90.2224	51.25	0.0144409	0.0270669	0.0204483	63.6243	32.634	0.00923049	0.0139597	0.0141962	26.8018	23.0438	0.00643424	0.00865841	0.0101705	13.3075	19.1358	0.0098388	0.0139982	0.0153763	16.5393	64.3429	0.00927711	0.0239163	0.0119759	57.4956	17.7197	0.0109245	0.0212217	0.0153071	18.8904	73.0584	0.00956699	0.0220404	0.0127261	68.0139	0.072925	0.0046	0.131175	0.00805	3.32209	0.00142717	0.091225	0.006025	0.16355
275	89.0523	0.0264047	0.0275206	0.0485422	137.058	98.1818	0.0264843	0.0345642	0.0434478	155.677	65.4459	0.00909429	0.0134199	0.0141233	64.6305	76.5597	0.00927163	0.0128927	0.0147712	65.9514	81.7045	0.00963561	0.0112623	0.0166868	74.3436	85.2857	0.0130059	0.0132601	0.0241717	99.5539	87.5902	0.0277926	0.0434482	0.0421626	138.084	87.4844	0.02883	0.0336631	0.050035	139.386	0.070925	0.0051	0.1648	0.009525	3.08243	0.001429	0.095525	0.005275	0.19075
276	97.1966	0.0361743	0.223995	0.0402547	164.709	100	0.034772	0.164615	0.0399765	169.973	93.6522	0.0105615	0.013025	0.0177967	90.9929	100	0.0137833	0.0270368	0.0192528	124.712	99.2647	0.0121089	0.0174734	0.0189385	111.218	98.913	0.0108607	0.016758	0.0165652	101.59	100	0.0292415	0.051135	0.0424571	161.559	98.75	0.0372528	0.194467	0.0422778	169.132	0.09305	0.0058	0.138575	0.009425	3.54934	0.00162282	0.10625	0.0065	0.171225
277	82.0954	0.0215744	0.053408	0.0281369	122.748	80.9759	0.0168372	0.0446418	0.0215851	110.703	67.6992	0.00778468	0.0151809	0.0108877	45.8232	74.7412	0.00661652	0.0183089	0.00838287	35.7371	71.4922	0.00664416	0.0132832	0.00922127	34.8528	80.9694	0.00805857	0.0221165	0.0102395	59.6389	19.2708	0.0157259	0.0208356	0.0256312	25.0424	1	.	.	.	0	0.07235	0.004425	0.128525	0.007975	3.59142	0.00141465	0.09105	0.00505	0.148925
278	91.561	0.02275	0.0386287	0.0334176	137.523	98.4732	0.0214369	0.0790308	0.0256428	149.175	81.5575	0.00682941	0.00959912	0.0108255	43.8758	73.2016	0.00871885	0.0157957	0.0125107	59.8388	64.1513	0.00732171	0.0109358	0.0113163	38.6988	89.1002	0.00781113	0.0153271	0.0108935	61.4299	66.4474	0.019455	0.0351043	0.027891	94.4367	95.7876	0.0173089	0.0342302	0.0240112	124.187	0.07905	0.004575	0.14295	0.008275	3.19071	0.00131975	0.078825	0.00475	0.140825
279	100	0.0261888	0.0742449	0.0330099	160.601	100	0.0227459	0.0753451	0.0277597	155.234	85.4167	0.00794366	0.0156034	0.0110654	63.3954	82.1705	0.00807113	0.0160108	0.0112292	61.877	92.2651	0.00696292	0.0118018	0.0102111	52.2705	99.1071	0.00795602	0.019086	0.010466	70.1559	100	0.0189439	0.0572795	0.0235417	145.448	98.8372	0.0169895	0.0906597	0.0192317	138.003	0.095175	0.00565	0.172525	0.010175	3.33405	0.00168111	0.1152	0.00665	0.19545
280	98.75	0.0263213	0.075448	0.0331261	158.848	100	0.0211207	0.0808521	0.0250951	151.715	91.7305	0.00895675	0.016285	0.0128291	79.4836	100	0.00717544	0.0173045	0.00941546	58.5352	92.073	0.00832059	0.0131078	0.0125697	68.9214	90.322	0.00686552	0.012826	0.00974336	47.9189	99.1525	0.0222083	0.0459692	0.0304369	152.098	100	0.0197487	0.0764177	0.023421	148.496	0.09175	0.004825	0.149675	0.0091	3.18554	0.00156044	0.098275	0.0064	0.154075
281	96.0526	0.031011	0.0416098	0.0502508	154.296	95.9316	0.0230212	0.0630693	0.0292799	148.382	83.2996	0.00752717	0.0103284	0.0120709	52.5694	89.7709	0.00580559	0.00848094	0.00905969	37.6205	86.8689	0.00847056	0.0113903	0.0137116	66.5105	73.2353	0.0064245	0.0103877	0.00961644	33.0412	89.8131	0.0198155	0.0293062	0.0304729	130.598	91.9772	0.0154032	0.0195238	0.0255075	118.813	0.10745	0.0069	0.18645	0.0114	4.22551	0.00210388	0.113625	0.0069	0.168675
282	100	0.0227738	0.049022	0.0307631	154.599	100	0.0146552	0.0587978	0.0172784	130.053	99.0385	0.0076885	0.0159045	0.0105548	66.1696	84.375	0.00586521	0.0244849	0.00687137	23.3049	94.5392	0.0080869	0.0191632	0.010673	68.4396	99.0196	0.00663812	0.0154229	0.00880886	47.5271	99.2188	0.0172957	0.0230047	0.0275771	136.141	97.8938	0.0101621	0.0175947	0.0147711	95.263	0.068475	0.00495	0.1598	0.008925	3.325	0.00142819	0.060075	0.00415	0.1579
283	90.6433	0.0177138	0.0454326	0.0228827	123.02	93.9889	0.0174449	0.0555773	0.0214356	131.581	68.1373	0.00962305	0.0181102	0.0136283	61.5817	77.6348	0.00826761	0.0139643	0.0121251	57.6973	76.352	0.00895585	0.0106669	0.0153755	62.0834	95.9677	0.00989341	0.0266689	0.0126297	91.9865	72.3214	0.0173298	0.0250339	0.0271141	97.1296	57.1304	0.011833	0.0256516	0.0160204	67.1357	0.09295	0.005475	0.183325	0.00875	3.64888	0.00178571	0.069275	0.00475	0.205525
284	94.7473	0.0224909	0.0758987	0.0273185	144.214	90.7738	0.0189577	0.040421	0.0256332	132.478	83.7476	0.00949983	0.0179181	0.013408	74.2825	48.7497	0.00884419	0.0119806	0.0141594	48.5021	84.7804	0.00947891	0.0149428	0.0143324	74.5852	97.0588	0.0106589	0.0182525	0.0154295	100.631	92.0455	0.0168595	0.0323035	0.0237324	125.987	99.1935	0.0156138	0.0307076	0.0216665	129.983	0.067675	0.004025	0.16305	0.00895	3.4515	0.00158366	0.071575	0.00435	0.1527
285	83.1781	0.0294333	0.0530863	0.0423043	133.663	93.6835	0.0279581	0.0741056	0.0357737	152.705	75.5295	0.0108422	0.0194764	0.0156001	79.842	91.8231	0.0107383	0.026445	0.0139328	93.5836	83.0352	0.0134077	0.0282898	0.0182967	100.599	99.0566	0.0158703	0.0351418	0.0213415	132.312	87.2436	0.0266145	0.0614201	0.0352364	137.6	85.014	0.0251503	0.0589669	0.0331866	134.229	0.088425	0.005975	0.174775	0.010175	3.76973	0.00193452	0.086375	0.00575	0.1741
286	80.4274	0.020409	0.0272822	0.0328948	112.048	93.4524	0.0241679	0.066386	0.0307158	144.565	31.4881	0.00620548	0.0127282	0.00849213	15.8883	74.2669	0.00851607	0.0149775	0.0123505	57.1845	82.227	0.00716489	0.00959192	0.0116255	47.6107	91.5667	0.00829418	0.0149098	0.01193	68.6391	91.3151	0.0159807	0.019136	0.0273515	119.98	71.0569	0.0111974	0.00947316	0.0235504	70.2254	0.144275	0.007	0.163175	0.009275	3.95373	0.0019956	0.18595	0.0102	0.1867
287	73.5419	0.023543	0.0339056	0.0365629	109.699	100	0.0295845	0.150405	0.0336364	162.434	69.6429	0.00553163	0.014254	0.00713167	16.7937	66.971	0.0058675	0.0334224	0.00656941	61.6386	86.3023	0.0081341	0.0168447	0.011166	62.6698	94.279	0.0111707	0.0245794	0.0150318	100.628	72.8767	0.0176353	0.031206	0.0255168	101.777	92.8095	0.0272696	0.11164	0.0320313	146.553	0.154325	0.006025	0.18325	0.0107	4.28186	0.0021538	0.0964	0.005375	0.1469
288	73.2684	0.0135504	0.0293014	0.0183197	88.2835	73.3293	0.0121577	0.0258673	0.0164135	85.7855	52.8283	0.00738	0.0183506	0.00961572	31.8049	68.4091	0.00633634	0.0108644	0.00924608	34.5424	68.3136	0.00811606	0.0153066	0.0114791	50.0815	73.7421	0.00812993	0.0187564	0.0108102	54.4207	50.3955	0.0116758	0.0165158	0.0184771	55.0304	36.2154	0.00856575	0.0236517	0.0108737	29.4069	0.06815	0.00465	0.208725	0.0113	3.80301	0.00189309	0.1009	0.006225	0.2
289	100	0.034028	0.0910987	0.0434977	169.212	100	0.0337698	0.211756	0.0375284	170.324	97.5356	0.0121553	0.0257433	0.0165585	111.963	92.0131	0.0166081	0.0387016	0.0218947	127.236	98.2955	0.0124843	0.0183611	0.0194213	112.971	99	0.0142977	0.0301166	0.0194781	124.822	98.6111	0.0285429	0.0797716	0.0361206	161.629	86.8421	0.028185	0.0779866	0.0357593	140.831	0.071575	0.0047	0.1492	0.009175	3.34735	0.00154214	0.087925	0.005275	0.146325
290	93.0556	0.0223724	0.0506979	0.0298571	141.211	97.8723	0.0211148	0.0388024	0.0301269	142.424	79.1095	0.00819187	0.0153461	0.0115977	57.8173	83.75	0.00900857	0.0134672	0.0139205	69.7835	80.4382	0.00826941	0.0123276	0.0127785	63.5782	97.0843	0.0107607	0.0152234	0.0170296	99.1606	88.1944	0.0155294	0.0238481	0.0236147	115.051	49.9326	0.0129976	0.0179103	0.0208127	60.1373	0.09745	0.005575	0.1984	0.011675	3.90888	0.00220417	0.0894	0.005575	0.241225
291	89.8674	0.0301493	0.0811473	0.03851	148.405	97.9592	0.0285155	0.136983	0.032637	161.064	90.2968	0.0130747	0.0269133	0.017901	108.936	99.1228	0.0162198	0.0659136	0.0190837	136.289	97.868	0.0127228	0.0214468	0.0187238	114.748	100	0.0159232	0.074529	0.0183123	136.358	94.0909	0.0261701	0.0427681	0.0385914	147.172	100	0.0282524	0.112241	0.033356	162.95	0.103675	0.006	0.16235	0.009475	3.6211	0.00171639	0.11075	0.00645	0.18345
292	89.6226	0.0247477	0.0952137	0.0293638	139.623	100	0.0208902	0.105275	0.0238202	151.249	86.4113	0.0114132	0.0514504	0.0132151	96.222	97.4126	0.00857898	0.0178528	0.0117463	76.891	96.7846	0.00975301	0.0218817	0.01307	91.3352	99.0196	0.00933508	0.0326563	0.0112721	90.0513	61.501	0.0192143	0.0340824	0.0276772	90.5877	100	0.0177506	0.054107	0.0220388	142.805	0.083775	0.00525	0.148125	0.007575	3.09342	0.00130093	0.0835	0.0049	0.141625
293	94.9106	0.0144347	0.0321134	0.0193201	119.868	62.549	0.0126586	0.046022	0.0151801	77.1649	78.7356	0.00716747	0.0144673	0.00991956	47.4001	33.8869	0.00529986	0.0148097	0.00669882	14.1945	33.012	0.00661448	0.0096795	0.0103058	18.786	33.5676	0.00631378	0.0132669	0.00858402	14.731	63.8186	0.014569	0.0307066	0.0198748	77.2922	93.4783	0.0115517	0.0387271	0.0140618	104.907	0.096975	0.005425	0.17385	0.00905	3.66374	0.00182165	0.096675	0.006125	0.139275
294	97.8723	0.0304124	0.136079	0.0352037	163.119	100	0.0236914	0.0840229	0.028532	156.813	93.811	0.0138713	0.0328478	0.0183066	116.119	95.8741	0.00909633	0.0189586	0.0124283	82.6348	93.2576	0.0127496	0.0222815	0.0185264	109.492	97.619	0.0104575	0.0200064	0.0146607	98.2124	84.1329	0.0240737	0.0406539	0.0352799	130.629	99	0.0257318	0.0609153	0.0339713	157.498	0.080275	0.0045	0.128275	0.007725	3.23197	0.00147989	0.096925	0.005125	0.130775
295	92.5578	0.0248655	0.0689781	0.0315315	140.445	96.2063	0.0172736	0.0699368	0.0203339	134.9	74.6154	0.00628306	0.0113922	0.00900568	34.3309	92.1614	0.00635352	0.0160806	0.00823226	39.229	84.5411	0.00900424	0.0145334	0.0134743	70.9143	99	0.0101139	0.0411757	0.0118939	99.1562	90.4494	0.015925	0.0245701	0.0242903	120.443	97.6441	0.015169	0.0310125	0.0209087	128.297	0.0587	0.0037	0.1621	0.009025	4.08424	0.0016177	0.0739	0.004875	0.20465
297	84.1344	0.0122799	0.0303292	0.015998	96.1627	96.7963	0.0107833	0.0411398	0.0128219	102.903	65.8361	0.00497512	0.0109786	0.00669228	10.6116	46.6327	0.00337783	0.0138258	0.00396619	0.203805	60.2956	0.00457943	0.0111257	0.00600371	5.29792	93.1244	0.00514154	0.0145073	0.00649438	18.3597	79.4143	0.0093825	0.0304774	0.0114955	72.3241	96.8344	0.00957819	0.0384343	0.0112925	90.9794	0.082625	0.0047	0.153225	0.008425	3.60107	0.00145256	0.082625	0.005175	0.150275
298	90.6766	0.0111786	0.0281222	0.0145205	98.3302	94.8333	0.0131251	0.017839	0.0196365	110.699	50.348	0.0045511	0.0118611	0.00585597	3.7964	39.8002	0.00621251	0.0142728	0.00827062	33.6897	24.4204	0.00408207	0.00770418	0.00575489	2.01843	70.1479	0.00655798	0.0194576	0.00819015	44.6532	51.1014	0.00735194	0.0430614	0.00822922	32.1863	35.2273	0.0267474	0.079942	0.033351	56.3497	0.1062	0.006475	0.245975	0.012875	3.93223	0.00192958	0.08605	0.0048	0.18865
299	87.0215	0.031904	0.07113	0.0428234	146.108	95.7627	0.0154593	0.0345835	0.0206133	127.273	73.4848	0.00879043	0.0126244	0.0138155	61.8644	56.7921	0.00613066	0.0146126	0.00807874	21.7128	94.1474	0.0103298	0.0175359	0.0151304	92.2058	74.8414	0.00743907	0.0230181	0.00920222	51.7406	88.0729	0.0200508	0.0414261	0.0273174	128.29	45.4545	0.0216852	0.0773819	0.0260936	69.163	0.10895	0.00655	0.1635	0.0092	3.70508	0.0017987	0.124775	0.006	0.2083
300	97.4206	0.0235789	0.0450618	0.0331531	146.53	97.0188	0.0169455	0.0325706	0.023804	134.384	86.2903	0.00899568	0.016176	0.0129329	71.8625	50.5102	0.00480764	0.0124234	0.00615634	6.64087	84.2147	0.00884518	0.0164379	0.0125808	69.5512	90.4528	0.00667567	0.0197801	0.00833583	41.9375	95	0.0223716	0.0352947	0.0336188	140.799	87.702	0.0155042	0.0363608	0.0205213	117.077	0.1121	0.00675	0.2167	0.012525	4.63236	0.00218855	0.100975	0.006475	0.22105
301	92.9665	0.024111	0.0408573	0.0354451	140.869	98.9583	0.0231712	0.0948006	0.0271989	153.454	58.6595	0.0075377	0.0121411	0.0112941	39.7919	92.0635	0.00948465	0.0201312	0.0129158	79.7991	40.4772	0.00827925	0.0148904	0.0118988	30.2541	93.9855	0.00662	0.00840619	0.0110144	48.1121	69.2941	0.012574	0.0165259	0.0205787	79.3915	75.6362	0.0135921	0.0306984	0.0181826	91.5166	0.08035	0.004525	0.19605	0.008225	3.60171	0.00169598	0.080475	0.004525	0.207775
302	100	0.0237548	0.0625949	0.030471	156.545	100	0.025846	0.132384	0.0293704	160.842	83.9078	0.00577299	0.00749525	0.00946072	35.0144	98.1643	0.0108815	0.0188257	0.0157575	99.9638	82.3083	0.00853743	0.0119996	0.0134588	64.0926	100	0.00999041	0.0314428	0.0123169	98.3095	80.4895	0.0114822	0.0218098	0.0161849	88.3453	100	0.0115783	0.0169027	0.0180577	98.2167	0.082725	0.004775	0.157225	0.00875	3.47323	0.00158911	0.088375	0.005425	0.166125
303	95.3488	0.0177471	0.0278459	0.0268844	130.245	100	0.0152173	0.0434754	0.0191657	132.892	23.0524	0.00507477	0.0147735	0.00634237	2.91387	58.2529	0.00427917	0.033838	0.00464254	8.42919	71.3294	0.0073843	0.0109173	0.0114604	44.1084	97.2957	0.00784282	0.0301333	0.0093143	69.0209	85.8358	0.0136607	0.021225	0.0207775	105.177	97.3052	0.0165023	0.0770344	0.0190126	130.256	0.07765	0.00455	0.20935	0.0112	3.65529	0.00189897	0.080725	0.0073	0.192325
304	91.1997	0.0192201	0.0205103	0.0338279	125.566	99.3056	0.0232503	0.0824474	0.0280092	154.073	72.7124	0.00740097	0.00942001	0.0123	47.2358	24.3265	0.00567354	0.0135882	0.00746363	11.925	68.8179	0.00653985	0.00870274	0.0106411	34.0908	74	0.00860324	0.0229237	0.0110122	60.2484	83.1206	0.0160161	0.0164779	0.0297304	108.335	92.5144	0.0186719	0.0501206	0.0238325	120.998	0.133375	0.0063	0.157175	0.009025	3.57395	0.0018016	0.0702	0.0039	0.15805
305	85.537	0.0195478	0.0326772	0.0285851	124.622	97.9779	0.0219488	0.0565312	0.0283231	148.16	75.9623	0.00906659	0.0132656	0.01414	62.6638	98.9796	0.0103099	0.0173771	0.0151195	97.2518	84.942	0.0063751	0.00817229	0.0105455	39.9766	98.9583	0.00895431	0.016845	0.0126718	83.3134	96.0526	0.0181978	0.0239698	0.029752	134.727	93.5606	0.0195626	0.0338211	0.0284632	135.831	0.097675	0.006025	0.148625	0.0086	3.71675	0.00181642	0.126125	0.00725	0.171625
306	94.4664	0.0206438	0.0442157	0.0280146	135.472	100	0.0213086	0.0598713	0.0269247	149.652	77.0833	0.00979854	0.0130252	0.0159494	69.9239	87.4339	0.013257	0.0300435	0.0177043	106.169	60.6374	0.0110706	0.0160075	0.017334	64.0532	97.1328	0.0144226	0.0316477	0.0194549	122.987	51.5797	0.0180664	0.0244379	0.0287607	70.3134	57.4279	0.0117975	0.018133	0.0180205	63.0362	0.072325	0.004675	0.214825	0.011025	3.97237	0.00190905	0.08915	0.005925	0.22405
307	96.3415	0.0247709	0.1186	0.0283735	151.11	100	0.0174732	0.0589748	0.0212186	140.305	94.7348	0.00843537	0.0164007	0.0117555	74.7505	20.4492	0.00797873	0.0171941	0.0108214	14.417	91.5254	0.00862603	0.017372	0.0119124	76.3499	33.0582	0.00730456	0.0342625	0.00840619	20.3753	88.1239	0.0138192	0.0205497	0.0213945	108.357	92.014	0.015324	0.0542474	0.0184658	120.08	0.080175	0.004675	0.14085	0.007575	3.3592	0.00138506	0.13215	0.00745	0.142875
308	91.3043	0.018773	0.048161	0.0242657	127.811	70.7966	0.0161461	0.0254952	0.0243987	92.1055	73.913	0.00969567	0.020239	0.013278	69.161	41.8367	0.00643833	0.00874943	0.010375	24.4868	89.7436	0.00903305	0.0132268	0.0140833	72.839	78.0808	0.00685587	0.00943847	0.010918	47.9649	87.5	0.0109018	0.0186906	0.01596	91.0751	16.1111	0.0104601	0.0140402	0.0169523	14.7508	0.0829	0.0043	0.17385	0.0097	3.4591	0.00156667	0.0915	0.005575	0.209175
Money	94.0972	0.0141759	0.0222345	0.0214774	117.99	98.2407	0.0163161	0.0418408	0.0210687	133.373	74.8214	0.00484497	0.0111443	0.00642908	10.1746	48.3652	0.00533807	0.0075555	0.0084175	12.3967	69.4508	0.00514698	0.00851829	0.00762374	15.9169	82.7423	0.00625052	0.0123601	0.00870476	35.5001	29.543	0.00889961	0.0132207	0.013773	24.3682	67.5325	0.00757789	0.0159472	0.01034	44.3453	0.123575	0.00715	0.28185	0.015	4.9346	0.00273326	0.131525	0.007875	0.299625
Pimp	96.4912	0.0346711	0.0989484	0.0433325	163.91	100	0.0296835	0.207956	0.0326212	166.256	94.6809	0.0130104	0.0362685	0.0164799	114.571	99.0196	0.0143009	0.0941053	0.0158135	128.602	100	0.012276	0.0247129	0.0169838	114.841	100	0.0137236	0.0443241	0.0168308	126.097	99.375	0.029924	0.0731806	0.0391525	164.584	100	0.0304466	0.119058	0.0360506	166.884	0.0639	0.0038	0.111225	0.0058	2.5918	0.00104608	0.058725	0.0038	0.09
[truncated: 9 more columns]

## Sheet: Sup_table_3_genetic_map
id	Ril_ID/Position (bp) - chromosome	25533-1	153163-1	420700-1	678082-1	809670-1	1074557-1	1226398-1	1450659-1	1603799-1	1654472-1	1801670-1	2173426-1	2218724-1	2288021-1	2304835-1	2446525-1	2714174-1	2746825-1	2766957-1	3172751-1	3233797-1	3620893-1	3676919-1	4454310-1	7044090-1	21037065-1	67512259-1	69227404-1	69430373-1	69683843-1	72402911-1	72831305-1	74314733-1	76672459-1	83444565-1	83852566-1	83886078-1	84030652-1	84453015-1	84791385-1	84851813-1	84847821-1	85091184-1	85115390-1	85349043-1	85393681-1	85528366-1	85588973-1
	Chromosome	1	1	1	1	1	1	1	1	1	1	1	1	1	1	1	1	1	1	1	1	1	1	1	1	1	1	1	1	1	1	1	1	1	1	1	1	1	1	1	1	1	1	1	1	1	1	1	1
A = MM; B = Pimp; H = Heterozygoes	centiMorgan	0	0.569	2.027	5.066	5.927	8.316	11.352	14.719	18.767	19.05	19.619	24.734	25.303	25.873	26.442	27.012	31.765	32.626	33.783	37.167	37.736	41.482	45.596	49.737	59.691	59.692	61.796	66.285	67.149	68.311	90.984	92.747	105.232	119.883	119.884	121.043	121.612	122.182	123.339	123.622	123.904	123.905	125.061	125.631	126.788	126.789	128.551	129.12
1	205	A	A	A	A	A	A	A	A	A	A	A	A	A	A	A	A	A	A	A	A	A	A	A	A	A	A	H	A	A	A	B	B	B	B	A	A	A	A	A	A	A	A	A	A	A	A	A	A
2	206	A	A	A	A	A	A	A	A	A	A	A	A	A	A	A	A	A	A	A	B	B	H	H	H	H	H	H	H	H	H	B	B	B	B	A	A	A	A	A	A	A	A	A	A	A	A	A	A
3	207	A	A	A	A	A	A	A	A	B	B	B	B	B	B	B	B	B	B	B	B	B	B	B	B	B	B	B	B	B	B	B	B	B	B	B	B	B	B	B	B	B	B	B	B	B	B	B	B
4	208	B	B	B	B	B	B	B	B	B	B	B	B	B	B	B	B	B	B	B	B	B	B	B	B	B	B	B	B	B	B	B	B	B	B	B	B	B	B	B	B	B	B	B	B	B	B	B	A
5	209	A	A	A	A	A	A	A	A	A	A	A	A	A	A	A	A	A	A	A	A	A	B	B	B	B	B	B	B	B	B	B	B	B	B	A	A	A	A	A	A	A	A	A	A	A	A	A	A
6	210	A	A	A	A	A	A	A	A	A	A	A	A	A	A	A	A	A	A	A	A	A	A	A	A	A	A	A	A	A	A	A	A	A	A	A	A	A	A	A	A	A	A	A	A	A	A	A	A
7	211	A	A	A	A	A	A	A	A	A	A	A	A	A	A	A	A	A	A	A	A	A	A	A	A	A	A	A	A	A	A	B	A	B	B	B	B	B	B	B	B	B	B	B	B	B	B	B	B
8	212	A	A	A	A	A	A	A	A	A	A	A	A	A	A	A	A	A	A	A	A	A	A	A	A	B	B	B	B	B	B	B	B	B	A	A	A	A	A	A	A	A	A	A	A	A	A	A	A
9	213	B	B	B	B	B	B	B	B	B	B	B	B	B	B	B	B	B	B	B	B	B	B	B	B	A	A	A	A	A	A	A	A	A	A	A	A	A	A	A	A	A	A	A	A	A	A	A	A
10	214	A	A	A	A	A	A	A	A	A	A	A	A	A	A	A	A	A	A	A	B	B	B	B	B	B	B	B	B	B	B	A	A	B	A	A	A	A	A	A	A	A	A	A	A	A	A	B	B
11	215	A	A	A	A	A	A	A	A	A	A	A	A	A	A	A	A	A	A	A	A	A	A	A	A	A	A	A	A	A	A	B	B	B	B	B	B	B	B	A	A	A	A	A	A	A	A	A	A
12	216	A	A	A	A	A	A	A	A	A	A	A	A	A	A	A	A	A	A	A	A	B	B	B	B	B	B	B	B	B	A	A	A	A	A	B	B	B	B	B	B	B	B	B	B	B	B	B	B
13	217	B	B	B	B	B	B	B	B	B	B	B	B	B	B	B	B	B	B	B	B	B	B	B	B	B	B	B	B	B	B	B	H	A	A	A	A	A	A	A	A	A	A	A	A	A	A	A	A
14	218	A	A	A	A	A	A	A	A	A	A	A	A	A	A	A	A	A	A	A	A	A	A	A	A	A	A	A	A	A	A	A	A	A	A	B	B	B	B	B	B	B	B	B	B	B	B	B	B
15	219	A	A	A	A	A	A	A	A	A	A	A	A	A	A	A	A	A	A	A	A	A	A	A	A	A	A	A	A	A	A	A	A	A	B	A	A	A	A	A	A	A	A	A	A	A	A	A	A
16	222	B	B	B	B	B	B	B	B	B	B	B	B	B	B	B	B	B	B	B	B	B	B	B	B	B	B	B	B	B	B	B	B	B	B	A	A	A	A	H	H	B	B	B	B	B	B	B	B
17	223	B	B	B	B	B	B	B	B	B	B	B	B	B	B	B	B	B	B	B	B	B	B	B	B	B	B	B	B	B	B	B	B	B	B	A	A	A	A	A	A	A	A	B	B	B	B	B	B
18	224	A	A	A	A	A	A	A	A	A	A	A	B	B	B	B	B	B	B	B	B	B	H	H	H	H	H	H	H	H	H	B	B	B	B	B	B	B	B	B	B	B	B	B	B	B	B	B	B
19	225	A	B	B	B	B	B	B	B	B	B	B	B	B	B	B	B	B	B	B	B	B	B	B	B	B	B	B	B	B	B	B	B	B	B	B	B	B	B	B	B	B	B	B	B	A	A	A	A
20	226	B	B	B	B	B	B	B	B	B	B	B	B	B	B	B	B	B	B	B	B	B	B	B	B	B	B	B	B	B	B	A	A	A	B	B	B	B	B	B	B	B	B	B	B	B	B	B	B
21	227	B	B	B	B	A	A	A	A	A	A	A	A	A	A	A	A	A	A	A	A	A	A	A	A	B	B	A	A	A	B	B	B	B	B	B	B	B	B	B	B	B	B	B	B	B	B	B	B
22	228	A	A	A	A	A	A	A	A	A	A	A	A	A	A	A	A	A	A	A	A	A	A	A	A	A	A	A	A	A	A	A	A	B	B	B	B	B	B	B	B	B	B	B	B	B	B	B	B
23	229	A	A	A	A	A	A	A	A	B	B	B	B	B	B	B	B	B	B	A	H	H	H	H	H	B	B	B	B	B	B	A	A	B	B	B	B	B	B	B	B	B	B	B	B	B	B	B	B
24	230	B	B	B	B	B	B	B	A	A	A	A	A	A	A	A	A	A	A	A	A	A	A	A	A	A	A	A	B	B	B	B	B	B	A	A	A	A	A	A	A	A	A	A	A	A	A	A	A
25	231	A	A	A	B	B	B	B	B	B	B	B	B	B	B	B	B	B	B	B	B	B	B	B	B	B	B	B	B	B	B	B	B	B	B	B	A	A	A	A	A	A	A	A	A	A	A	B	B
26	232	B	B	B	B	B	B	B	B	B	B	B	B	B	B	B	B	B	B	B	B	B	B	H	H	A	A	A	A	A	A	A	A	A	A	A	A	A	A	A	A	A	A	A	A	A	A	A	A
27	233	A	A	A	A	A	B	B	B	B	B	B	A	A	A	A	A	A	H	H	H	H	H	H	H	H	H	H	A	A	A	B	B	B	B	B	B	B	B	B	B	B	B	B	B	B	B	B	B
28	234	B	B	B	B	B	B	B	B	B	H	H	H	H	H	H	H	A	A	A	A	A	A	A	A	A	A	A	A	A	A	B	B	A	A	A	A	A	A	A	A	A	A	A	A	A	A	A	A
29	235	B	B	B	B	B	B	B	B	B	B	B	B	B	B	B	B	B	B	B	B	B	B	B	B	B	B	B	B	B	B	A	A	A	A	B	B	B	B	B	B	B	B	B	B	B	B	B	B
30	236	A	A	A	A	A	A	A	A	A	A	A	A	A	A	A	A	A	A	A	A	A	A	A	A	A	A	A	A	A	A	A	A	H	B	A	A	A	A	A	A	A	A	B	B	B	B	B	B
31	237	A	A	A	A	A	B	B	B	B	B	B	B	B	B	B	B	B	B	B	B	B	B	A	A	A	A	A	A	A	A	A	A	B	B	B	B	B	B	B	B	B	B	B	B	B	B	B	B
32	238	A	A	A	A	A	A	A	A	A	A	A	A	A	A	A	A	A	A	A	A	A	A	A	A	A	A	A	A	A	A	A	A	A	A	A	A	A	A	A	A	A	A	A	A	A	A	A	A
33	239	B	B	B	B	B	B	B	B	B	B	B	B	B	B	B	B	B	B	B	B	B	B	B	B	B	B	B	B	B	B	B	B	B	B	A	A	A	A	A	A	A	A	A	A	A	A	A	A
34	240	B	B	A	A	A	A	A	A	A	A	A	A	A	A	A	A	A	A	A	A	A	A	A	B	B	B	B	A	A	A	B	H	B	B	B	B	B	B	B	B	B	B	B	B	B	B	B	B
35	241	A	A	A	A	A	A	A	A	A	A	A	A	A	A	A	A	A	A	A	A	A	A	A	A	A	A	A	A	A	A	B	B	B	B	B	B	B	B	B	B	B	B	B	B	B	B	B	B
36	242	B	B	B	B	B	B	B	B	B	B	B	B	B	B	B	B	B	B	B	B	B	A	A	A	A	A	A	A	A	A	A	A	A	A	A	A	A	A	A	A	A	A	A	A	A	A	A	A
37	243	B	B	B	B	B	B	B	B	B	B	B	B	B	B	B	B	B	B	B	B	B	B	B	B	B	B	B	B	B	B	B	B	A	A	A	A	A	A	A	A	A	A	A	A	A	A	A	A
38	244	B	B	B	B	B	B	B	B	A	A	A	A	A	A	A	A	A	A	A	A	A	A	A	A	A	A	A	A	A	A	A	A	A	A	B	B	B	B	B	B	B	B	B	B	B	B	B	B
39	245	A	A	A	A	A	A	A	A	A	A	A	B	B	A	A	A	A	A	A	A	A	A	A	A	A	A	A	A	A	A	A	A	B	B	B	A	A	B	B	B	B	B	B	B	B	B	B	B
40	246	A	A	A	A	A	A	A	A	A	A	A	A	A	A	A	A	A	A	A	A	A	A	B	B	A	A	A	A	A	A	A	A	A	A	A	A	A	A	A	A	A	A	A	A	A	A	A	A
41	247	A	A	A	A	A	A	A	A	A	A	A	A	A	A	A	A	B	B	B	B	B	B	B	B	A	A	A	A	A	A	A	B	B	A	A	A	A	A	A	A	A	A	A	A	A	A	A	A
42	248	A	A	A	B	B	B	B	B	B	B	B	H	H	H	H	H	B	B	B	A	A	A	A	A	A	A	A	A	A	A	B	B	B	H	B	B	B	B	B	B	B	B	B	B	B	B	B	B
43	249	A	A	A	A	A	A	A	A	A	A	A	A	A	A	A	A	A	B	B	B	B	B	A	A	A	A	A	A	A	A	A	A	A	A	A	A	A	A	A	A	A	A	A	A	A	A	A	A
44	250	B	B	B	A	A	A	A	A	A	A	A	A	A	A	A	A	A	A	A	A	A	A	A	A	A	A	A	A	A	A	A	A	A	A	H	H	H	H	H	H	NA	H	H	H	NA	H	H	H
45	252	A	A	A	A	A	A	A	A	A	A	A	A	A	A	A	A	A	A	A	A	A	A	A	A	A	A	A	A	A	A	A	A	A	A	A	A	A	A	A	A	A	A	A	A	A	A	A	A
46	253	B	B	B	B	B	A	B	B	B	B	B	B	B	B	B	B	B	B	B	B	B	B	A	A	A	A	A	A	A	A	A	A	A	A	A	A	A	A	A	A	A	A	A	A	A	A	A	A
47	254	B	B	B	B	B	B	B	B	A	A	A	A	A	A	A	A	A	A	A	A	A	A	A	A	A	A	A	B	B	B	B	B	B	B	B	B	B	B	B	B	B	B	B	B	B	B	B	B
48	255	A	A	A	A	A	A	A	A	A	A	A	A	A	A	A	A	A	A	A	A	A	A	A	A	B	B	B	B	B	B	B	B	B	B	A	A	A	A	A	A	A	A	A	B	B	B	B	B
49	256	A	A	A	A	A	A	A	A	A	A	A	B	B	B	B	B	B	B	B	B	B	B	B	B	B	B	B	B	B	B	B	B	A	H	B	B	B	B	B	H	H	H	H	H	H	H	H	H
50	257	A	A	A	A	A	A	A	A	A	A	A	A	A	A	A	A	A	A	A	A	A	A	A	A	B	B	B	B	B	B	B	B	B	B	A	A	A	A	A	A	A	A	A	A	A	A	A	A
51	258	B	B	B	B	B	B	B	B	B	B	B	A	A	A	A	A	A	A	A	A	A	A	A	A	A	A	A	A	A	A	A	A	B	B	B	B	B	B	B	B	B	B	B	B	B	B	B	B
52	259	A	A	A	A	A	A	A	A	A	A	A	A	A	A	A	A	A	A	A	A	A	A	A	A	A	A	A	A	A	A	B	B	B	B	A	A	A	A	A	A	A	A	A	A	A	A	A	A
53	260	B	B	B	B	B	B	B	B	B	B	B	B	B	B	B	B	B	B	B	B	B	B	B	B	B	B	B	B	B	B	B	B	B	A	B	B	B	B	B	B	B	B	B	B	B	B	B	B
54	261	A	A	H	H	A	A	A	A	A	A	A	A	A	A	A	A	A	A	A	A	A	A	A	A	A	A	A	A	A	A	A	A	A	A	A	A	A	A	A	A	A	A	A	A	A	A	A	A
55	262	B	B	B	B	B	B	B	B	B	B	B	B	B	B	B	B	B	B	B	B	B	B	B	B	B	B	B	B	B	B	B	B	B	A	B	B	B	B	B	B	B	B	B	B	B	B	B	B
56	263	B	B	B	B	B	B	B	B	B	B	B	B	B	B	B	B	B	B	B	B	B	B	B	B	B	B	B	B	B	B	B	B	B	B	A	A	A	A	A	A	A	A	A	A	A	A	A	A
57	264	B	B	B	B	B	B	B	B	B	B	B	B	B	B	B	B	B	B	H	H	H	H	H	H	B	B	B	B	B	B	B	B	B	B	B	B	B	B	B	B	B	B	B	B	B	B	B	B
58	265	B	B	B	B	B	B	B	B	B	B	B	B	B	B	B	B	B	B	B	B	B	B	B	H	NA	H	H	H	B	B	B	B	B	B	B	B	B	B	B	B	B	B	B	B	A	A	A	A
59	266	A	A	A	A	A	A	A	B	B	B	B	B	B	B	B	B	B	B	B	B	B	B	B	B	B	B	B	B	B	B	A	A	A	B	A	A	A	A	A	A	A	A	A	A	A	A	A	A
60	267	B	B	B	B	B	B	B	B	B	B	B	B	B	B	B	B	B	B	B	B	B	B	B	B	B	B	B	B	B	B	B	B	B	B	B	B	B	B	B	B	B	B	B	B	B	B	B	B
61	268	A	A	A	A	A	A	A	A	A	A	A	A	A	A	A	A	A	A	A	A	A	A	A	B	B	B	B	B	B	B	B	B	A	A	A	A	A	A	A	A	A	A	A	A	A	A	A	A
62	269	B	B	B	B	B	B	B	B	B	B	B	B	B	B	B	A	A	A	H	H	H	H	B	A	A	A	A	A	A	A	A	A	A	A	A	A	A	A	A	A	A	A	A	A	A	A	A	A
63	270	B	B	B	B	B	B	B	B	B	B	B	B	B	B	B	B	B	B	B	B	B	B	B	B	B	B	B	B	B	B	B	B	B	B	B	B	B	B	B	B	B	B	B	B	B	B	B	B
64	271	B	B	B	B	B	B	B	B	B	B	A	A	A	A	A	A	A	A	A	A	A	A	H	H	B	B	B	B	B	B	B	B	B	A	A	A	A	A	A	A	A	A	A	A	A	A	A	A
65	272	A	A	A	A	A	A	A	A	A	A	A	A	A	A	A	A	A	A	A	A	A	A	A	B	B	B	A	A	A	A	B	B	B	B	B	B	A	A	A	A	A	A	A	A	A	A	A	A
66	273	B	B	B	B	B	B	B	B	B	B	B	B	B	B	B	B	A	A	A	A	A	A	A	A	A	A	A	A	A	A	B	B	B	B	B	B	B	B	B	B	B	B	B	B	B	B	B	B
67	307	A	A	A	A	A	A	A	A	A	A	A	A	A	A	A	A	A	A	A	A	A	B	B	B	B	B	B	A	A	A	A	A	A	A	A	A	A	A	A	A	A	A	A	A	A	A	A	A
68	274	B	B	B	B	B	B	B	B	B	B	B	B	B	B	B	B	B	B	B	B	B	B	A	A	B	B	B	B	A	A	A	A	A	A	B	B	B	B	B	B	B	B	B	B	B	B	B	B
69	275	B	B	B	B	B	B	B	B	B	B	B	B	B	B	B	B	B	B	B	B	B	B	B	B	B	B	B	B	B	B	B	B	B	B	B	B	B	B	B	B	B	B	B	B	B	B	B	B
70	276	A	A	A	A	A	B	B	B	B	B	B	B	B	B	B	B	B	B	B	B	B	B	B	B	B	B	B	B	B	B	B	B	B	B	A	A	A	A	A	A	A	A	A	A	A	A	A	A
71	277	B	B	B	B	B	B	A	A	B	B	B	B	B	B	B	B	B	B	B	B	B	B	B	B	B	B	B	B	B	B	B	B	B	A	A	A	A	A	A	A	A	A	A	A	A	A	A	A
72	278	A	A	A	A	A	A	A	A	A	A	A	A	A	A	A	A	A	A	A	A	A	A	A	A	A	A	A	A	A	A	B	B	B	B	B	B	B	B	B	B	B	B	B	B	B	B	A	A
73	279	B	B	B	A	A	A	A	B	B	B	B	B	B	B	B	B	B	B	B	B	B	B	B	B	B	B	B	B	B	B	B	B	B	A	B	B	B	B	H	H	H	H	H	H	H	H	H	H
74	280	B	B	B	B	B	B	B	B	B	B	B	B	A	A	A	A	A	A	A	A	A	A	A	A	A	A	A	A	A	A	A	A	A	A	A	A	A	A	A	A	A	A	A	A	A	A	A	A
75	281	A	A	A	A	A	A	A	A	A	A	A	A	A	A	A	A	A	A	A	A	A	A	A	A	B	B	B	B	B	B	A	A	A	A	B	B	B	B	B	B	B	B	B	B	B	B	B	B
76	282	A	A	A	A	A	A	A	A	A	A	A	A	A	A	A	A	A	A	A	A	A	A	A	A	A	A	A	B	B	B	A	A	A	A	B	B	B	B	B	B	B	B	B	B	B	B	B	B
77	283	B	B	B	B	B	B	B	B	B	B	B	B	B	B	B	B	A	A	A	A	A	A	A	A	A	A	A	A	A	A	B	B	A	A	A	A	A	A	A	A	A	A	A	A	A	A	A	A
78	284	B	B	B	B	B	B	B	B	B	B	B	B	B	B	A	A	A	A	A	A	A	A	A	A	A	A	A	B	B	B	B	B	B	B	B	B	B	B	B	B	B	B	B	B	B	B	B	B
79	285	B	B	B	B	B	B	B	B	B	B	B	B	B	B	B	B	B	B	B	A	A	A	A	A	A	A	A	A	A	A	A	A	A	B	B	B	B	B	B	B	B	B	B	B	B	B	B	B
80	286	B	B	B	B	B	B	B	B	B	B	B	B	B	B	B	B	B	B	B	B	B	B	B	B	B	B	B	B	B	B	B	B	A	A	B	B	B	B	B	B	B	B	B	B	B	B	B	B
81	287	A	A	A	A	A	A	A	B	B	B	B	B	B	B	B	B	B	B	B	A	A	A	A	A	A	A	A	A	A	A	A	A	B	B	A	A	A	A	A	A	A	A	A	A	A	A	A	A
82	288	B	B	B	B	B	B	B	B	B	B	B	B	B	B	B	B	B	B	B	B	B	A	A	A	A	A	A	A	A	A	A	A	A	A	A	A	A	A	A	A	A	A	A	A	A	A	A	A
83	289	A	A	A	A	A	A	A	A	A	A	A	B	B	B	B	B	B	B	B	B	B	B	B	B	B	B	B	B	B	B	B	B	B	A	A	A	A	A	A	A	A	A	A	A	A	A	A	A
84	290	A	A	A	A	A	A	A	A	A	A	A	B	B	B	B	B	B	B	B	B	B	B	B	B	A	A	A	A	A	A	B	B	B	B	B	B	B	B	B	B	B	B	B	B	B	B	B	B
85	291	B	B	B	B	B	B	B	B	B	B	B	B	B	B	B	B	B	B	B	B	B	B	B	B	B	B	B	B	B	B	A	A	A	A	B	B	B	B	B	B	B	B	B	B	B	B	B	B
86	292	B	B	B	B	B	B	B	B	B	B	B	B	B	B	B	B	B	B	B	B	B	A	A	A	A	A	A	A	A	A	A	A	A	B	B	B	B	B	B	B	B	B	B	B	B	B	B	B
87	293	A	A	A	A	A	A	B	B	B	B	B	H	H	H	H	H	B	B	B	B	B	B	B	B	H	H	H	H	H	H	A	A	A	B	A	A	A	A	A	A	A	A	A	A	A	A	A	A
88	294	B	B	A	A	A	A	A	H	B	B	B	B	B	B	B	B	B	B	B	B	B	B	B	B	B	B	B	B	B	B	B	B	B	A	A	A	A	A	A	A	A	A	A	A	A	A	A	A
89	295	A	A	A	A	A	A	A	A	A	A	A	A	A	A	A	A	A	A	A	A	A	A	A	A	A	A	A	A	A	A	A	A	B	B	B	B	B	B	B	B	B	B	B	B	B	B	B	B
90	297	A	A	A	A	A	A	A	A	A	A	A	A	A	A	A	A	A	A	A	A	A	A	A	A	B	B	B	B	B	B	B	B	B	B	A	A	A	A	A	A	A	A	A	A	A	A	A	A
91	298	A	A	A	A	A	A	A	A	B	B	B	B	B	B	B	B	B	B	B	B	B	B	B	A	A	A	A	A	A	A	A	A	A	A	B	B	B	B	B	B	B	B	B	B	B	B	B	B
92	299	A	A	A	A	A	A	A	A	A	A	A	A	A	A	A	A	A	A	A	A	A	A	A	A	A	A	A	A	A	A	A	A	A	A	B	B	B	B	B	B	B	B	B	B	B	B	B	B
93	300	B	B	B	A	A	A	A	A	A	A	A	A	A	A	A	A	A	A	A	A	A	A	A	A	A	A	A	A	A	A	A	A	A	A	B	B	B	B	B	B	B	B	B	B	B	B	B	B
94	301	A	A	A	A	A	A	B	B	B	B	B	B	B	B	B	B	A	A	A	A	A	A	A	A	A	A	A	A	A	A	B	B	B	B	A	A	A	A	A	A	A	A	A	A	A	A	A	A
95	302	A	A	A	A	A	A	A	A	A	A	A	A	A	A	A	A	A	A	A	A	A	A	A	B	B	B	A	A	A	A	A	A	A	A	A	A	A	A	A	A	A	A	A	A	A	A	A	A
96	308	B	B	B	B	B	B	B	B	B	B	B	B	B	B	B	B	B	B	B	B	B	B	B	B	A	A	A	A	A	A	A	A	A	A	A	A	A	A	A	A	A	A	A	A	A	A	A	A
97	303	B	B	B	B	B	B	B	B	B	B	B	B	B	B	B	B	A	A	A	A	A	A	A	A	A	A	A	A	A	A	A	A	A	A	A	A	A	A	A	A	A	A	A	A	A	A	A	A
98	304	B	B	B	B	B	B	B	B	B	B	B	B	B	B	B	B	B	B	B	B	B	A	A	A	A	A	A	A	A	A	A	A	A	A	A	A	A	A	A	A	A	A	A	A	A	A	A	A
99	305	A	A	A	A	A	A	A	B	B	B	B	B	B	B	B	B	A	A	A	A	A	A	A	A	A	A	A	A	A	A	B	B	A	A	B	B	B	B	B	B	B	B	B	B	B	B	B	B
100	306	B	B	B	B	B	B	A	A	A	A	A	A	A	A	A	A	A	A	A	A	A	A	A	A	A	A	A	A	A	A	A	A	A	A	A	A	A	A	A	A	A	A	A	A	A	A	A	A
[truncated: 667 more columns]

## Sheet: Sup_table_4_CVs
Table S4. Value of Coefficient Variation (CV%) per each trait across the tomato Recombinant Inbred Line (RIL) population containing 100 lines.
Traits		HP	LN
Gmax	Water	12	17
	NaCl	33	36
	Mann.	31	25
	HT	35	37
t10	Water	25	24
	NaCl	29	35
	Mann.	30	35
	HT	34	40
t50	Water	26	27
	NaCl	29	37
	Mann.	28	35
	HT	35	41
AUC	Water	17	19
	NaCl	60	70
	Mann.	56	51
	HT	44	47
U8416	Water	63	60
	NaCl	44	60
	Mann.	39	54
	HT	51	72
Others	Th-T	120	189
	Th-I	102	157
	Th-D	69	52
	SS	13	15
	SW	17	21
	FWSH	19	21
	DWSH	16	18
	FWR	22	24
	DWR	20	23
HP, High phosphate; LN, Low nitrate; Gmax, Maximum seed germination percentage; t50-1, t10-1, Reciprocal of time to respectively reach 50 and 10%; AUC, Area under the germination curve; U8416-1, Reciprocal of time between 16 and 84% of maximum germination; Mann, Mannitol; HT, High temperature; Th-T, Thermo-tolerance; Th-I, Thermo-inhibition; Th-D, Thermo-dormancy; SS, Seed size; SW, Seed weight; …

## Sheet: Sup_table_5
Table S5. The ranking of the genotypes for seed germination traits within each maternal environments.
Gmax		t10		t50		AUC		U8416
HP	LN	HP	LN	HP	LN	HP	LN	HP	LN
245	225	207	289	207	289	207	291	207	291
289	302	250	215	250	291	289	215	219	207
282	292	276	250	289	250	245	250	250	212
206	206	289	276	225	215	225	276	227	250
276	276	254	275	276	276	250	289	289	289
225	224	291	205	291	205	276	227	294	225
279	250	215	291	294	212	219	207	225	215
207	215	275	254	215	227	206	212	291	231
219	222	205	227	245	254	227	222	292	287
280	291	225	222	285	207	294	231	263	227
248	247	245	285	227	222	263	263	285	222
263	294	285	212	219	285	291	223	215	205
227	207	212	231	254	231	248	254	271	263
222	256	294	219	263	275	254	219	248	276
218	223	227	207	206	263	222	225	206	224
294	280	263	223	222	219	280	294	245	285
307	219	206	263	248	223	215	287	276	229
250	227	222	294	275	294	271	285	232	247
254	279	248	242	268	225	279	205	254	292
300	282	268	305	231	229	300	229	284	303
208	243	219	290	299	287	282	275	256	254
291	289	299	240	242	248	299	302	209	266
224	305	231	216	292	211	285	266	280	294
273	231	281	248	212	271	307	292	222	223
265	212	242	211	271	266	284	211	231	264
253	226	306	306	205	306	211	305	268	307
281	253	216	271	280	305	242	248	279	279
210	210	271	228	209	302	281	279	299	295
302	263	300	284	300	258	275	247	242	271
284	272	211	302	211	242	292	206	307	211
241	295	280	229	281	292	231	306	211	213
271	218	209	286	306	216	216	224	300	302
247	229	260	287	284	284	212	258	266	219
211	254	292	258	256	290	256	271	282	248
246	303	304	241	216	235	224	280	239	256
216	266	241	225	223	279	260	278	273	306
262	258	257	266	307	240	268	284	269	209
256	208	284	235	279	247	290	228	217	304
260	273	305	259	283	278	266	216	270	280
243	236	283	278	229	209	273	272	223	230
266	306	229	206	260	206	247	301	224	210
295	211	256	301	295	224	241	242	236	238
308	287	278	257	282	228	218	295	230	299
292	285	223	234	290	286	295	290	287	277
290	301	290	292	257	304	302	235	253	258
299	228	301	279	217	268	308	240	216	278
305	244	295	281	278	241	209	209	229	244
215	205	247	209	241	257	208	234	218	268
233	248	274	268	301	301	305	257	295	305
267	249	282	304	247	280	246	304	308	301
212	278	279	260	236	213	306	286	226	206
235	213	286	249	287	234	205	260	267	235
214	255	287	272	308	259	217	241	290	257
226	260	235	247	266	260	236	236	283	232
285	284	307	280	305	283	283	249	212	283
236	234	217	283	224	295	235	210	306	298
231	271	236	213	274	272	210	283	277	282
Table S2. Continued
Gmax		t10		t50		AUC		U8416
HP	LN	HP	LN	HP	HP	LN	HP	LN	HP
275	290	308	308	273	255	223	243	264	265
232	270	244	224	235	307	229	213	238	243
304	252	302	255	277	249	262	255	275	246
278	257	224	244	244	238	265	281	208	255
217	216	266	295	218	244	233	218	288	253
242	233	277	236	302	299	253	268	255	236
268	262	258	274	246	281	278	208	247	293
255	275	262	299	286	236	255	303	246	297
293	297	240	233	304	277	232	244	260	218
306	267	246	265	255	210	257	256	213	260
303	265	218	298	232	246	304	265	293	216
249	281	273	307	240	265	301	233	233	272
283	304	213	246	208	298	226	246	302	300
286	307	255	238	258	218	214	226	278	286
287	235	210	277	213	274	287	238	281	284
229	283	233	208	233	303	286	273	257	234
213	209	234	218	288	256	303	307	301	242
209	261	272	252	262	208	240	252	244	267
228	300	208	300	265	233	267	259	298	226
223	241	303	210	269	243	243	282	274	241
270	286	265	214	239	300	270	267	297	208
205	246	232	243	293	264	213	300	265	239
257	240	293	217	210	308	293	262	303	217
301	239	288	288	226	252	249	299	234	273
297	242	214	239	234	288	228	277	243	249
240	268	259	267	303	239	258	288	258	275
234	238	269	226	214	226	234	274	235	290
237	299	228	303	253	217	288	298	214	240
277	214	226	273	249	267	277	217	261	261
298	293	249	262	238	273	238	239	210	274
238	277	238	245	270	262	272	293	241	288
272	288	239	256	272	282	237	253	305	233
258	298	253	237	267	245	244	308	249	281
288	217	267	282	230	293	239	214	262	252
239	259	270	293	228	214	297	297	205	245
269	274	243	264	243	237	274	261	237	259
261	308	237	261	259	253	269	270	240	262
244	237	230	270	264	261	298	237	286	228
259	245	264	253	237	270	259	245	259	270
274	269	297	269	297	297	230	232	228	237
230	232	298	297	298	232	264	269	272	269
264	230	261	232	261	269	261	230	304	214
252	264	252	230	252	230	252	264	252	308
HP, High phosphate; LN, Low nitrate; Gmax, Maximum seed germination percentage; t10-1, t50-1, Reciprocal of time to respectively reach 10 and 50%; AUC, Area under the germination curve; U8416-1, Reciprocal of time between 16 and 84% of maximum germination.

## Sheet: Sup_table_6
Table S6. The ranking of the genotypes for seed and seedling traits within each maternal environments.
SS		SW		FWSH		FWR		DWSH		DWR
HP	LN	HP	LN	HP	LN	HP	LN	HP	LN	HP	LN
300	269	235	235	298	269	287	286	298	216	235	235
258	258	258	286	235	216	235	235	300	290	210	286
235	235	212	257	213	240	286	216	235	269	212	216
217	286	290	269	300	229	304	269	290	229	286	269
238	257	300	216	238	290	210	307	216	210	281	210
269	300	287	258	306	234	216	257	210	235	216	257
287	266	217	290	216	210	240	305	281	257	300	307
253	238	266	240	258	273	217	240	238	300	233	303
266	216	281	238	303	235	249	299	288	238	249	258
233	240	238	212	288	306	300	210	303	252	299	305
281	217	286	266	232	238	255	266	253	215	298	238
295	295	216	300	211	300	239	238	306	288	240	212
210	259	285	215	237	233	299	279	213	233	217	228
267	234	298	229	261	237	281	217	233	242	304	281
259	290	306	288	233	213	298	281	212	234	247	236
256	210	303	285	290	232	267	249	258	306	267	240
232	299	288	306	301	218	247	252	287	253	258	266
306	229	210	281	229	252	236	212	242	240	266	279
286	306	233	299	273	308	291	291	268	279	261	253
298	253	253	242	225	299	213	209	237	213	305	219
263	281	269	217	210	301	227	256	218	286	255	215
290	288	293	210	242	283	212	258	249	308	287	276
244	232	215	252	236	295	270	239	279	258	291	300
229	301	273	291	223	242	233	276	285	232	285	291
216	209	242	234	217	288	250	236	243	212	205	249
273	285	305	279	218	258	266	233	229	266	213	264
261	283	304	305	243	225	305	272	273	299	228	280
288	267	299	253	281	279	290	270	215	273	227	217
285	308	283	308	283	257	256	253	230	276	276	233
243	252	243	205	287	303	293	267	211	303	270	288
270	291	240	295	253	247	243	300	205	217	215	208
212	256	261	276	240	275	253	288	246	295	219	252
305	215	259	283	285	212	231	222	223	264	241	222
213	305	229	222	244	298	279	264	308	281	279	293
209	276	267	213	293	286	258	219	236	283	242	267
299	270	291	233	308	246	241	208	234	237	239	274
240	243	205	243	247	253	232	280	244	262	290	299
293	246	213	232	279	259	209	228	266	291	223	242
303	218	236	246	234	291	276	255	217	218	264	306
234	242	301	259	246	209	283	294	275	247	256	272
283	279	232	273	272	227	208	293	291	246	232	246
219	244	244	209	275	217	280	287	225	280	244	205
291	213	279	298	214	211	228	275	276	298	236	227
247	247	211	275	299	285	268	234	250	236	283	285
301	233	237	274	249	262	219	213	286	243	293	239
297	262	276	218	286	205	261	214	262	249	238	256
277	239	256	249	284	305	230	232	299	274	230	260
304	237	295	237	291	276	242	243	289	209	263	290
211	274	209	302	295	236	263	242	280	275	250	308
276	264	234	303	227	266	285	227	293	225	292	270
271	225	239	272	215	281	238	218	304	260	208	271
242	219	214	307	212	215	292	308	295	285	218	218
225	211	249	236	250	243	244	274	247	305	275	243
302	212	302	264	282	302	308	277	284	205	246	255
239	307	227	301	302	249	246	260	254	307	268	229
308	263	284	280	304	272	218	246	272	272	272	302
284	205	219	293	230	222	302	290	282	222	243	287
Table S3. Continued
SS		SW		FWSH		FWR		DWSH		DWR
HP	LN	HP	LN	HP	LN	HP	LN	HP	LN	HP	LN
214	302	308	225	254	274	297	306	240	239	209	232
236	298	225	270	266	223	272	302	227	211	206	244
205	207	246	294	268	261	223	215	283	302	282	209
218	272	218	256	297	304	262	289	302	259	222	234
246	271	280	287	262	282	205	261	214	301	280	275
307	222	289	211	280	244	225	285	305	227	253	289
207	287	270	244	289	280	215	298	297	278	302	213
289	275	271	208	305	284	301	231	260	261	225	261
279	265	263	271	292	267	294	229	256	282	273	297
282	277	247	239	256	297	307	263	278	284	297	294
237	261	294	227	209	264	214	292	270	208	289	223
274	297	268	219	205	277	278	247	301	244	307	277
215	273	255	297	278	260	303	297	232	223	306	206
268	303	228	228	260	250	211	262	255	270	271	250
249	260	223	247	270	239	264	225	263	256	288	292
294	228	297	261	271	208	260	244	239	293	274	295
248	214	272	214	255	287	271	223	264	250	278	298
227	289	250	267	307	289	222	271	209	289	303	214
278	249	275	284	239	230	274	303	274	287	301	278
254	294	282	231	276	307	234	273	267	297	294	283
280	280	274	265	263	265	277	301	277	228	277	248
265	278	241	250	228	292	306	278	208	271	229	247
250	248	254	248	274	278	289	230	271	294	226	273
223	208	277	289	267	293	273	205	222	255	308	262
230	236	307	255	248	256	275	295	294	277	211	231
292	227	222	207	208	270	206	207	228	267	262	245
275	284	264	223	277	248	282	237	219	219	234	263
206	282	206	260	294	255	288	245	292	248	260	301
228	250	278	263	219	219	229	284	307	265	254	230
231	255	248	277	265	254	284	304	206	214	237	207
262	254	265	262	264	294	226	250	265	231	231	284
272	293	292	282	206	214	237	283	231	230	284	225
264	223	230	254	241	271	224	224	207	292	214	282
208	231	207	278	222	231	254	248	241	254	224	265
222	230	231	292	207	207	248	211	248	304	248	226
260	292	208	304	231	206	295	241	226	206	207	237
255	206	260	245	224	263	207	206	224	207	295	304
241	304	262	241	226	224	265	268	261	263	265	241
226	245	226	206	259	228	259	226	259	245	259	211
224	268	224	230	245	241	245	265	245	241	245	224
245	224	245	224	252	245	252	282	252	226	252	268
252	241	252	226	257	226	257	259	257	224	257	254
257	226	257	268	269	268	269	254	269	268	269	259
HP, High phosphate; LN, Low nitrate; SS, Seed size; SW, Seed weight; FWSH, Fresh weight of shoot; DWSH, Dry weight of shoot; FWR, Fresh weight of root; DWR, Dry weight of root.

## Sheet: Sup_table_7
Table S7. Correlation and P value of the traits between two nutritional maternal environments: high phosphate and low nitrate.
Traits		correlation	p value
Gmax	Water	0.348	0.000424
	NaCl	0.589	2.3e-10
	Mann.	0.543	7.84e-09
	HT	0.636	1.94e-12
t10	Water	0.745	0
	NaCl	0.625	1.24e-11
	Mann.	0.727	0
	HT	0.769	0
t50	Water	0.668	4.29e-14
	NaCl	0.626	1.13e-11
	Mann.	0.701	1.33e-15
	HT	0.748	0
AUC	Water	0.465	1.23e-06
	NaCl	0.613	4.12e-11
	Mann.	0.649	6.58e-13
	HT	0.75	0
U8416	Water	0.463	1.43e-06
	NaCl	0.385	0.000116
	Mann.	0.417	2.13e-05
	HT	0.604	1.14e-10
Others	Th-T	0.738	1.85e-10
	Th-I	0.584	1.76e-07
	Th-D	0.654	3.61e-12
	SS	0.758	0
	SW	0.78	0
	FWSH	0.766	0
	DWSH	0.696	3.55e-15
	FWR	0.625	1.04e-11
	DWR	0.575	8.73e-10
Gmax, Maximum seed germination percentage; t50-1, t10-1, Reciprocal of time to respectively reach 50 and 10%; AUC, Area under the germination curve; U8416-1, Reciprocal of time between 16 and 84% of maximum germination; Mann, Mannitol; HT, High temperature; Th-T, Thermo-tolerance; Th-I, Thermo-inhibition; Th-D, Thermo-dormancy; SS, Seed size; SW, Seed weight; FWSH, Fresh weight of shoot; DWSH, Dr…

## Sheet: Sup_table_8_Correlations
Table S8. Significant correlation values between the seed and seedling quality traits in each maternal environment. Low nitrate (LN) and high phosphate (HP).
_
LN							HP
Trait 1	Trait 2	p.value	cor.value	fdr			Trait 1	Trait 2	p.value	cor.value	fdr
Th-D	Th-T	6.65e-10	-0.691844	3.16e-09			Th-D	AUC HT	3.74e-12	-0.662437	2.29e-11
Th-D	Th-I	8.38e-09	-0.60928	3.18e-08			Th-D	Gmax HT	1.29e-11	-0.64126	7.03e-11
Th-D	AUC HT	6.52e-07	-0.477813	2.04e-06			Th-D	Th-T	3.75e-08	-0.604677	1.42e-07
Th-D	t50-1 HT	4.37e-06	-0.445156	1.24e-05			Th-D	t50-1 HT	1.51e-09	-0.595113	6.49e-09
SS	Gmax HT	3.36e-05	-0.402189	8.68e-05			Th-D	Th-I	1.51e-07	-0.538537	5.26e-07
SS	AUC HT	0.000106444	-0.38146	0.00026611			Th-D	u8416-1 HT	1.15e-06	-0.496731	3.32e-06
Th-D	Gmax HT	0.000166753	-0.367808	0.000410049			Th-D	t50-1 Water	1.32e-05	-0.443871	3.41e-05
SS	u8416-1 HT	0.000326961	-0.355568	0.000778477			Th-D	AUC NaCl	1.96e-05	-0.438202	4.85e-05
FWSH	AUC HT	0.00143778	-0.317627	0.00314842			Th-D	t50-1 NaCl	5.26e-05	-0.41721	0.000122286
Th-D	Gmax NaCl	0.00185368	-0.309069	0.00400076			Th-D	AUC Water	0.00017251	-0.38793	0.000380537
Th-D	t50-1 Water	0.00206249	-0.304582	0.00441961			Th-D	Gmax NaCl	0.00065931	-0.354256	0.00138317
FWSH	Gmax HT	0.00252975	-0.298802	0.00530717			SS	AUC HT	0.0048634	-0.288112	0.00953607
DWSH	u8416-1 HT	0.00423936	-0.286476	0.00865176			Th-D	u8416-1 Water	0.00854031	-0.277205	0.0161138
SW	u8416-1 HT	0.00429945	-0.286048	0.00871511			SS	AUC NaCl	0.00679708	-0.274512	0.0130713
Th-D	AUC Water	0.0043581	-0.282812	0.00877469			FWSH	Gmax NaCl	0.00806551	-0.268917	0.0154118
DWSH	AUC HT	0.00480027	-0.28267	0.00953696			FWSH	u8416-1 Water	0.00812533	-0.268673	0.0154278
SW	Gmax HT	0.00461305	-0.281087	0.0092261			SS	t50-1 NaCl	0.00923569	-0.264406	0.0173169
Th-D	AUC NaCl	0.00563162	-0.280535	0.0110424			FWSH	AUC NaCl	0.00972271	-0.264041	0.018005
Th-D	u8416-1 HT	0.00553256	-0.278257	0.0109195			Th-I	u8416-1 NaCl	0.02202	-0.246719	0.0393214
FWSH	u8416-1 HT	0.00685613	-0.271455	0.0132699			FWSH	t50-1 NaCl	0.0162237	-0.246081	0.0294977
DWSH	Gmax HT	0.00716975	-0.267334	0.013788			FWSH	AUC Water	0.0195442	-0.237996	0.0351093
SS	t50-1 HT	0.0108047	-0.256452	0.020133			SW	Gmax NaCl	0.0189581	-0.237889	0.0342616
SW	AUC HT	0.0137982	-0.24803	0.0255522			SS	t50-1 HT	0.0231224	-0.234144	0.0410457
Th-D	u8416-1 Water	0.0195112	-0.233263	0.0354748			DWSH	u8416-1 Water	0.0259816	-0.227235	0.04585
SS	Gmax Water	0.0216755	-0.229414	0.0391726			SW	AUC NaCl	0.0276586	-0.22481	0.0485238
Gmax HT	u8416-1 NaCl	0.00873933	0.266254	0.0164893			AUC HT	u8416-1 NaCl	0.0158706	0.246879	0.0290315
u8416-1 HT	AUC NaCl	0.00362996	0.295634	0.00751026			AUC NaCl	Gmax Water	0.0142253	0.248223	0.0261815
Th-I	Gmax NaCl	0.0105539	0.297611	0.0197886			AUC HT	Gmax Water	0.0047189	0.28756	0.00931363
Gmax HT	AUC NaCl	0.00216791	0.309284	0.00461257			FWR	FWSH	0.0038669	0.292203	0.00773379
u8416-1 HT	Gmax NaCl	0.00166309	0.315193	0.00361541			Th-I	AUC HT	0.00576077	0.297088	0.0111499
Gmax NaCl	Gmax Water	0.000503329	0.34332	0.00112686			DWR	FWSH	0.00187686	0.313388	0.00377892
Th-I	AUC HT	0.00283193	0.344595	0.00589986			t50-1 Water	Gmax Water	0.00128066	0.319194	0.00259592
t50-1 HT	Gmax Water	0.000417786	0.349609	0.000956762			u8416-1 NaCl	AUC Water	0.00110413	0.326373	0.00225333
u8416-1 HT	Gmax Water	0.000385556	0.351574	0.000903648			Gmax HT	t50-1 NaCl	0.000849076	0.333327	0.00174468
u8416-1 HT	t50-1 Water	0.000321718	0.355957	0.000772123			u8416-1 HT	u8416-1 NaCl	0.000799518	0.338284	0.00165417
FWR	FWSH	0.00014084	0.371615	0.000349191			FWR	DWSH	0.00056945	0.345321	0.0012116
t50-1 Water	Gmax Water	9.74e-05	0.379774	0.000245478			u8416-1 NaCl	Gmax NaCl	0.000271449	0.361785	0.000594415
Th-T	Gmax HT	0.00238752	0.381923	0.00504406			t50-1 HT	u8416-1 NaCl	0.000120881	0.384253	0.000270628
DWR	FWSH	6.81e-05	0.387478	0.000174617			DWR	DWSH	9.63e-05	0.387431	0.000217194
u8416-1 HT	u8416-1 NaCl	6.94e-05	0.396565	0.000176331			Th-T	u8416-1 NaCl	0.000750711	0.388289	0.00156398
AUC HT	u8416-1 NaCl	1.37e-05	0.429915	3.68e-05			Gmax HT	u8416-1 Water	5.14e-05	0.397184	0.000121315
t50-1 HT	Gmax NaCl	8.04e-06	0.436011	2.21e-05			FWR	SS	5.62e-05	0.399121	0.000129775
u8416-1 HT	AUC Water	5.88e-06	0.439771	1.65e-05			u8416-1 NaCl	t50-1 Water	4.17e-05	0.403456	0.000100163
Th-T	t50-1 NaCl	0.00041568	0.441357	0.000956762			Th-T	Gmax HT	0.000435915	0.403788	0.000940823
Th-T	u8416-1 NaCl	0.000414901	0.441413	0.000956762			DWR	SS	3.43e-05	0.40951	8.36e-05
AUC HT	t50-1 NaCl	6.87e-06	0.443192	1.91e-05			Th-T	u8416-1 Water	0.000341137	0.410541	0.000741602
Gmax HT	t50-1 Water	1.64e-06	0.458162	4.88e-06			u8416-1 HT	Gmax NaCl	2.67e-05	0.416685	6.56e-05
u8416-1 HT	u8416-1 Water	1.99e-06	0.459042	5.81e-06			Th-T	AUC Water	0.000168637	0.429192	0.000374749
Th-I	Gmax HT	3.16e-05	0.463751	8.25e-05			u8416-1 HT	u8416-1 Water	1.36e-05	0.430137	3.48e-05
AUC HT	Gmax Water	1.19e-06	0.467817	3.58e-06			Gmax HT	Gmax Water	4.98e-06	0.442817	1.32e-05
t50-1 HT	u8416-1 NaCl	5.48e-07	0.48736	1.75e-06			Th-I	Gmax HT	1.95e-05	0.442957	4.85e-05
Gmax HT	Gmax NaCl	3.64e-08	0.51933	1.23e-07			AUC HT	u8416-1 Water	5.41e-06	0.447634	1.41e-05
u8416-1 HT	Gmax HT	3.19e-08	0.523497	1.09e-07			u8416-1 NaCl	u8416-1 Water	3.74e-06	0.450058	1.02e-05
u8416-1 NaCl	Gmax NaCl	4.03e-08	0.52488	1.34e-07			u8416-1 HT	AUC Water	4.44e-06	0.451246	1.19e-05
t50-1 NaCl	Gmax NaCl	2.53e-08	0.531434	8.74e-08			t50-1 HT	u8416-1 Water	4.02e-06	0.453066	1.09e-05
Th-T	AUC NaCl	1.12e-05	0.53383	3.03e-05			t50-1 NaCl	AUC Water	2.31e-06	0.458592	6.37e-06
AUC HT	AUC NaCl	2.51e-08	0.533953	8.74e-08			u8416-1 Water	Gmax Water	1.43e-06	0.462594	4.05e-06
Th-T	Gmax NaCl	8.83e-06	0.535197	2.41e-05			u8416-1 HT	t50-1 NaCl	2.14e-06	0.464292	5.96e-06
DWR	SS	7.7e-09	0.538189	2.96e-08			Gmax NaCl	Gmax Water	6.6e-07	0.477604	2.02e-06
AUC HT	Gmax NaCl	1.25e-08	0.538746	4.58e-08			t50-1 HT	AUC Water	5.95e-07	0.486002	1.84e-06
t50-1 HT	t50-1 NaCl	1.09e-08	0.545507	4.03e-08			DWSH	SS	3.3e-07	0.493215	1.04e-06
u8416-1 Water	Gmax Water	3.28e-09	0.549223	1.31e-08			u8416-1 HT	Gmax HT	3.22e-07	0.49593	1.03e-06
Gmax HT	Gmax Water	2.69e-09	0.551726	1.11e-08			t50-1 NaCl	u8416-1 Water	2.29e-07	0.496634	7.48e-07
t50-1 NaCl	u8416-1 Water	4.79e-09	0.55392	1.87e-08			Gmax HT	t50-1 Water	1.9e-07	0.497309	6.25e-07
t50-1 HT	Gmax HT	3.27e-09	0.554002	1.31e-08			Gmax HT	AUC NaCl	1.74e-07	0.500878	5.87e-07
Gmax HT	AUC Water	2.16e-09	0.55449	8.99e-09			u8416-1 HT	AUC NaCl	1.86e-07	0.504479	6.21e-07
Gmax NaCl	t50-1 Water	1.61e-09	0.560494	6.8e-09			FWR	SW	1.44e-07	0.506128	5.07e-07
Th-T	u8416-1 Water	2.19e-06	0.564187	6.31e-06			u8416-1 HT	t50-1 Water	1.6e-07	0.506803	5.52e-07
FWR	DWSH	9.07e-10	0.565109	4e-09			AUC HT	t50-1 NaCl	1.41e-07	0.508791	5.02e-07
Gmax HT	u8416-1 Water	7.93e-10	0.566728	3.55e-09			Th-T	Gmax NaCl	2.11e-06	0.525725	5.93e-06
FWR	SS	7.15e-10	0.567959	3.25e-09			Th-T	t50-1 Water	1.08e-06	0.538266	3.17e-06
Gmax NaCl	u8416-1 Water	7.06e-10	0.570502	3.25e-09			t50-1 HT	Gmax NaCl	1.27e-08	0.543407	4.88e-08
Th-T	AUC Water	7.28e-07	0.58525	2.25e-06			Th-T	t50-1 NaCl	7.23e-07	0.545501	2.19e-06
Th-T	u8416-1 HT	6.34e-07	0.591875	2e-06			DWR	SW	1.88e-09	0.565893	7.82e-09
u8416-1 NaCl	AUC Water	1.82e-10	0.593751	9.25e-10			FWSH	SS	1.06e-09	0.572899	4.7e-09
Gmax NaCl	AUC Water	5.34e-11	0.599858	2.96e-10			t50-1 HT	Gmax HT	7.8e-10	0.579192	3.55e-09
t50-1 HT	AUC NaCl	1.29e-10	0.600196	6.79e-10			Gmax HT	AUC Water	1.84e-10	0.588604	8.91e-10
u8416-1 NaCl	t50-1 Water	6.43e-11	0.605362	3.51e-10			AUC HT	AUC Water	2.26e-10	0.593785	1.06e-09
AUC Water	Gmax Water	1.27e-11	0.612488	7.48e-11			AUC NaCl	u8416-1 NaCl	2.41e-11	0.613363	1.24e-10
u8416-1 NaCl	u8416-1 Water	3.17e-11	0.613009	1.79e-10			t50-1 NaCl	Gmax NaCl	1.93e-11	0.615677	1.02e-10
t50-1 HT	u8416-1 Water	7.47e-12	0.622886	4.57e-11			AUC NaCl	AUC Water	1.36e-11	0.619293	7.3e-11
DWR	DWSH	2.83e-12	0.627481	1.85e-11			AUC NaCl	u8416-1 Water	6.98e-12	0.626105	3.95e-11
AUC NaCl	u8416-1 Water	5.73e-12	0.630657	3.58e-11			Gmax NaCl	u8416-1 Water	3.27e-12	0.631097	2.04e-11
FWR	SW	2.02e-13	0.652011	1.48e-12			Th-T	AUC HT	3.22e-09	0.632763	1.26e-08
Th-T	AUC HT	1.54e-08	0.653172	5.51e-08			Th-T	AUC NaCl	2.22e-09	0.634189	8.89e-09
Th-T	t50-1 Water	1.02e-08	0.655041	3.82e-08			AUC HT	t50-1 Water	4.41e-12	0.635876	2.64e-11
AUC HT	u8416-1 HT	3.33e-14	0.672651	2.63e-13			Gmax HT	Gmax NaCl	1.92e-12	0.636263	1.25e-11
t50-1 NaCl	AUC Water	4.8e-14	0.67472	3.69e-13			Gmax NaCl	t50-1 Water	1.73e-12	0.637243	1.15e-11
AUC HT	u8416-1 Water	1.11e-14	0.681645	9e-14			t50-1 NaCl	t50-1 Water	1.62e-12	0.640438	1.11e-11
Th-T	t50-1 HT	1.44e-09	0.686126	6.28e-09			AUC HT	Gmax NaCl	1.63e-12	0.645577	1.11e-11
AUC HT	t50-1 Water	4.44e-15	0.688854	3.92e-14			AUC HT	AUC NaCl	1.46e-12	0.646599	1.05e-11
u8416-1 HT	t50-1 HT	1.55e-15	0.697055	1.41e-14			u8416-1 NaCl	t50-1 NaCl	1.8e-13	0.660662	1.42e-12
u8416-1 NaCl	t50-1 NaCl	1.33e-15	0.703364	1.25e-14			AUC HT	u8416-1 HT	2.1e-13	0.664516	1.62e-12
DWR	SW	4.44e-16	0.704049	4.59e-15			Th-T	u8416-1 HT	1.94e-10	0.668176	9.23e-10
AUC NaCl	u8416-1 NaCl	8.88e-16	0.70605	8.88e-15			Gmax NaCl	AUC Water	5.11e-15	0.687865	4.79e-14
AUC NaCl	Gmax NaCl	4.44e-16	0.71006	4.59e-15			DWSH	SW	9.55e-15	0.688034	8.42e-14
AUC HT	AUC Water	0	0.722817	0			t50-1 HT	t50-1 NaCl	9.33e-15	0.690873	8.42e-14
FWSH	SS	0	0.740747	0			FWSH	SW	1.33e-15	0.70399	1.33e-14
t50-1 HT	AUC Water	0	0.741431	0			t50-1 HT	AUC NaCl	0	0.725462	0
AUC NaCl	AUC Water	0	0.744172	0			u8416-1 HT	t50-1 HT	0	0.727912	0
t50-1 HT	t50-1 Water	0	0.753507	0			AUC NaCl	t50-1 Water	0	0.734221	0
t50-1 NaCl	t50-1 Water	0	0.764682	0			t50-1 HT	t50-1 Water	0	0.734267	0
DWSH	SS	0	0.784003	0			Th-T	t50-1 HT	2.33e-13	0.737056	1.75e-12
FWSH	SW	0	0.799989	0			u8416-1 Water	t50-1 Water	0	0.753445	0
u8416-1 Water	t50-1 Water	0	0.80729	0			AUC Water	Gmax Water	0	0.789583	0
AUC NaCl	t50-1 Water	0	0.811169	0			AUC Water	t50-1 Water	0	0.791552	0
AUC Water	u8416-1 Water	0	0.85128	0			AUC Water	u8416-1 Water	0	0.792727	0
SW	SS	0	0.852327	0			DWSH	FWSH	0	0.801694	0
AUC HT	Gmax HT	0	0.853354	0			AUC NaCl	Gmax NaCl	0	0.826307	0
AUC HT	t50-1 HT	0	0.856381	0			AUC HT	t50-1 HT	0	0.828247	0
DWR	FWR	0	0.861589	0			SW	SS	0	0.843849	0
DWSH	SW	0	0.890563	0			DWR	FWR	0	0.852906	0
DWSH	FWSH	0	0.895646	0			AUC HT	Gmax HT	0	0.915192	0
AUC NaCl	t50-1 NaCl	0	0.941196	0			AUC NaCl	t50-1 NaCl	0	0.931162	0
AUC Water	t50-1 Water	0	0.94753	0

## Sheet: Sup_table_9_QTLs
Table S9. The characteristics of detected QTLs. The related marker, physical position and the effect of the detected QTLs related to seed, seedling and seed performance traits in tomato RIL population.
Traits	ME	Chromosome	Marker	Position	LOD	Effect
Gmax Water	HP	2	46518057	81.05	3.1	0.012
		9	65062496	94.46	3.15	-1.404
		10	63534969	101.68	7.56	0.658
	LN	1	2766957	33.78	6.25	2.426
		2	38733705	47.71	3.48	3.393
		3	61735	0	4.43	-0.345
		4	3143736	32.61	3.85	3.083
		5	3184840	36.05	5.86	0.515
		12	3471392	35.3	6.68	0.884
Gmax NaCl	HP	5	2732300	32.02	3.12	5.727
	LN	4	55015520	68.63	3	17.784
Gmax Mann	HP	4	3143736	32.61	3.67	5.133
	LN	1	2766957	33.78	6.07	0.102
		4	58175893	89.47	3.65	8.507
Gmax HT	HP	4	3143736	32.61	4.52	10.446
	LN	11	47411518	21.9	4.11	-23.892
t10-1 Water	LN	4	3143736	32.61	4.28	0.005
		6	43580814	96.3	4.05	0.005
		8	57382614	77.07	3.17	-0.004
		11	48283991	26.75	3.98	-0.005
		12	497912	1.31	3.15	0.004
t10-1 NaCl	HP	2	40402482	53.79	3.67	0.002
		6	43761285	96.82	3.93	0.003
	LN	4	3143736	32.61	3.35	0.003
		7	3317534	19.43	3.2	-0.002
		8	57382614	77.07	4.85	-0.004
t10-1 Mann	HP	6	43761285	96.82	3.44	0.003
		9	58088185	54.14	3.24	-0.002
		11	48283991	26.75	3.44	-0.003
	LN	2	33753248	21.92	4.22	0.004
		4	4936160	42.57	4.06	0.003
t10-1 HT	HP	6	43580814	96.3	3.67	0.007
	LN	4	3143736	32.61	3.06	0.005
		6	43580814	96.3	4.36	0.007
t50-1 Water	HP	8	1149764	9.99	3.32	0.002
	LN	4	3143736	32.61	3.99	0.004
		6	43580814	96.3	3.8	0.004
		8	57382614	77.07	3.87	-0.004
		11	48586795	27.82	3.99	-0.004
		12	497912	1.31	3.42	0.003
t50-1 NaCl	HP	6	43761285	96.82	3.03	0.002
		10	2312299	23.33	3.22	-0.001
	LN	2	40402482	53.79	3.54	0.001
		7	3317534	19.43	3.54	-0.002
		8	57382614	77.07	4.08	-0.003
t50-1 Mann	LN	2	33753248	21.92	3.68	0.003
		4	4936160	42.57	3.7	0.002
		5	6145947	55.28	3.07	-0.001
		6	43761285	96.82	3.38	0.002
t50-1 HT	HP	1	83444565	119.88	3.49	-0.002
		6	43761285	96.82	3.05	0.004
	LN	6	43761285	96.82	3.78	0.005
AUC Water	HP	10	63534969	101.68	4.11	0.626
	LN	1	2766957	33.78	4	3.246
		4	3143736	32.61	5.36	14.951
		5	2732300	32.02	3.09	0.525
		8	57382614	77.07	3.63	-17.597
		11	47411518	21.9	3.14	-19.166
		12	3471392	35.3	3.55	4.7
AUC NaCl	HP	6	43761285	96.82	3.03	19.227
	LN	8	57382614	77.07	4.5	-32.706
AUC Mann	LN	2	33753248	21.92	3.32	30.339
		4	3143736	32.61	3.52	19.988
		6	43580814	96.3	4.1	27.317
AUC_HT	LN	11	47411518	21.9	4.23	-39.733
U8416-1 Water	HP	1	84030652	122.18	4.95	-0.003
		8	1068541	9.47	3.31	0.006
	LN	7	3317534	19.43	3.9	-0.016
		8	57382614	77.07	3.13	-0.029
U8416-1 NaCl	HP	6	9032698	14.91	3.2	0.001
		8	1068541	9.47	6.56	0
		10	seq-rs5544	54.21	4.03	-0.001
	LN	2	40402482	53.79	4.38	0.004
		8	1068541	9.47	3.21	0.001
		10	2312299	23.33	4.59	-0.001
U8416-1 Mann	HP	3	58231771	107.31	5.8	-0.002
	LN	6	42081887	89.11	3.63	0.009
U8416-1 HT	HP	1	83444565	119.88	5.32	-0.004
		6	9032698	14.91	3.36	0.009
		10	seq-rs5544	54.21	3.2	-0.001
	LN	1	83852566	121.04	4.92	0.008
Th-T	HP	1	86171125	131.12	4.05	-9.601
		6	33676754	42.63	3.53	19.443
		9	2247148	17.78	3.3	-17.977
Th-I	HP	4	1896188	20.44	3.47	9.128
	LN	1	84791385	123.62	3.9	-18.72
		3	57499166	104.14	3.2	-17.187
		4	516524	2.67	7.02	1.571
Th-D	HP	4	62307380	119.1	3.44	23.513
		8	59591639	92.67	3.96	20.788
	LN	1	83444565	119.88	3.1	20.455
SS	HP	1	72831305	92.75	3.45	0.316
	LN	5	2237667	26.45	3.02	0.199
		11	48586795	27.82	3.02	0.322
SW	HP	1	72831305	92.75	3.65	0
		9	62161978	69.81	3.16	0
	LN	4	50180826	55.25	3.42	0
		9	62161978	69.81	3.51	0
FWSH	HP	1	72831305	92.75	5.12	0.03
	LN	1	69683843	68.31	4.59	0.028
		5	2166180	25.92	4.01	0.015
DWSH	HP	1	72831305	92.75	3.12	0.001
	LN	1	69683843	68.31	3.25	0.001
FWR	HP	9	60676124	63.42	5.5	0.02
	LN	2	40758834	54.83	3.01	0.003
		9	61700076	67.69	6.62	0.024
		11	48283991	26.75	4.11	0.005
DWR	HP	9	62161978	69.81	7.15	0.001
		10	63534969	101.68	4.81	0
	LN	2	40758834	54.83	3.29	0
		9	60676124	63.42	6.14	0.001
ME, Maternal Environment; LOD, Logarithm-of-Odds; HP, High phosphate; LN, Low nitrate; Gmax, Maximum seed germination percentage; t10-1, t50-1, Reciprocal of time to respectively reach 10 and 50%; AUC, Area under the germination curve; U8416-1, Reciprocal of time between 16 and 84% of maximum germination; Mann, Mannitol; HT, High temperature; Th-T, Thermo-tolerance; Th-I, Thermo-inhibition; Th-D,…

## Sheet: Sup_table_10_nutr conditions
Table S10. List of the nutrient solutions with their concentrations used for different growing environments of tomato plants.
Maternal Environment*	NH4	K	Ca	Mg	NO3	CL	SO4	P
Standard	1.2	7	4.2	1.8	12.4	--	3.4	1	Kazmi etal 2012
Very Low Phosphate	1.2	6.9	4.2	1.8	12.4	0.5	3.6	0	Geshnizjani etal 2019
Low Phosphate	1.2	7	4.2	1.8	12.4	0.5	3.6	0.1	Geshnizjani etal 2019
High Phosphate	1.2	8.6	5	1.8	12.4	--	3	5	This paper
Very High Phosphate	1.2	9.4	7.1	1.8	12.4	--	3	9.1	Geshnizjani etal 2019
Very Low Nitrate	0	7	4.2	1.8	0	12.6	3.6	1	Geshnizjani etal 2019
Low Nitrate	0.24	7	4.2	1.8	2.4	8.64	3.6	1	This paper
High Nitrate	6	7.8	4.2	1.8	14.4	2.2	3.6	1	Geshnizjani etal 2019
Very High Nitrate	13	7	4.2	1.8	24	--	3.5	1	Geshnizjani etal 2019
* EC for all the environments: 2.2.
All concentrations in mM

[truncated: 1 more sheets: Found_Phenotypes...]
